# Supplementary material for: The epidemiology of soil-transmitted helminth infections in children up to 8 years of age: Findings from an Ecuadorian birth cohort
Source: PLoS Negl Trop Dis. 2021 Nov 19;15(11):e0009972. doi: 10.1371/journal.pntd.0009972 (PMC8641893; doi:10.1371/journal.pntd.0009972)
Supplement: S1 Data — (TXT) [file pntd.0009972.s009.txt]

age_months	antiparasite_	birthorder	brstfeedgp	daycare_any_36m	matage	mateth	materneducstatus	maternalallergy	mothatopy	patage	patethnicity	patereducstatus	fathatopy	paternalallergy	ses	urbanrural	crowdinggp	houseconst	potwater	doginhse_b	catinhse_b	agriexp	matalkkepg	monthlincom100	matgoods_bin	alany_moth	alany_fath	alany_bro_bin	alany_house_bin	alany_house2_bin	sex	geo_any_	pigs_	bano_	al_any_	tt_any_	alkkn	ttkkn	id
3	0	1	3	0	1	2	2	0	1	2	2	2		0	1	1	0	2	1	0	0	1	1	1.2	0	1		0	1	1	1	0	0	0	0	0			1
7	0	1	3	0	1	2	2	0	1	2	2	2		0	1	1	0	2	1	0	0	1	1	1.2	0	1		0	1	1	1	0	0	0	0	0	0	0	1
13	0	1	3	0	1	2	2	0	1	2	2	2		0	1	1	0	2	1	0	0	1	1	1.2	0	1		0	1	1	1	0	0	1	0	0	0	0	1
18		1	3	0	1	2	2	0	1	2	2	2		0	1	1	0	2	1	0	0	1	1	1.2	0	1		0	1	1	1	1	0	0	0	0	0	0	1
24	0	1	3	0	1	2	2	0	1	2	2	2		0	1	1	0	2	1	0	0	1	1	1.2	0	1		0	1	1	1		0	0					1
30		1	3	0	1	2	2	0	1	2	2	2		0	1	1	0	2	1	0	0	1	1	1.2	0	1		0	1	1	1	0	0	0	0	0	0	0	1
36	1	1	3	0	1	2	2	0	1	2	2	2		0	1	1	0	2	1	0	0	1	1	1.2	0	1		0	1	1	1	0	0	0	0	0	0	0	1
60	0	1	3	0	1	2	2	0	1	2	2	2		0	1	1	0	2	1	0	0	1	1	1.2	0	1		0	1	1	1	1	0	1	1	1	70	105	1
96	1	1	3	0	1	2	2	0	1	2	2	2		0	1	1	0	2	1	0	0	1	1	1.2	0	1		0	1	1	1	0	1	0	0	0	0	0	1
3	0	1	2	1	2	2	3	0	0	3	2	3	1	0	3	1	0	2	1	0	0	0	0	2.5	1	0		0	0	0	1	0	0	1	0	0			2
7	0	1	2	1	2	2	3	0	0	3	2	3	1	0	3	1	0	2	1	0	0	0	0	2.5	1	0		0	0	0	1	0	0	1	0	0	0	0	2
13	0	1	2	1	2	2	3	0	0	3	2	3	1	0	3	1	0	2	1	0	0	0	0	2.5	1	0		0	0	0	1	0	0	1	0	0	0	0	2
18		1	2	1	2	2	3	0	0	3	2	3	1	0	3	1	0	2	1	0	0	0	0	2.5	1	0		0	0	0	1	0	0	1	0	0	0	0	2
24	1	1	2	1	2	2	3	0	0	3	2	3	1	0	3	1	0	2	1	0	0	0	0	2.5	1	0		0	0	0	1	0	0	1	0	0	0	0	2
30		1	2	1	2	2	3	0	0	3	2	3	1	0	3	1	0	2	1	0	0	0	0	2.5	1	0		0	0	0	1		0	1					2
36	1	1	2	1	2	2	3	0	0	3	2	3	1	0	3	1	0	2	1	0	0	0	0	2.5	1	0		0	0	0	1		0	1					2
60	1	1	2	1	2	2	3	0	0	3	2	3	1	0	3	1	0	2	1	0	0	0	0	2.5	1	0		0	0	0	1		0	1					2
96	1	1	2	1	2	2	3	0	0	3	2	3	1	0	3	1	0	2	1	0	0	0	0	2.5	1	0		0	0	0	1		0	1					2
3	0	1	2	1	1	2	2	0	1	2	2	3	0	0	3	1	0	2	1	0	0	0	0	.89999998	1	0			0	0	2	0	0	1	0	0			3
7	0	1	2	1	1	2	2	0	1	2	2	3	0	0	3	1	0	2	1	0	0	0	0	.89999998	1	0			0	0	2	0	0	1	0	0	0	0	3
13	0	1	2	1	1	2	2	0	1	2	2	3	0	0	3	1	0	2	1	0	0	0	0	.89999998	1	0			0	0	2	0	0	1	0	0	0	0	3
18		1	2	1	1	2	2	0	1	2	2	3	0	0	3	1	0	2	1	0	0	0	0	.89999998	1	0			0	0	2	0	0	1	0	0	0	0	3
24	1	1	2	1	1	2	2	0	1	2	2	3	0	0	3	1	0	2	1	0	0	0	0	.89999998	1	0			0	0	2		0	1					3
30		1	2	1	1	2	2	0	1	2	2	3	0	0	3	1	0	2	1	0	0	0	0	.89999998	1	0			0	0	2	0	0	0	0	0	0	0	3
36	0	1	2	1	1	2	2	0	1	2	2	3	0	0	3	1	0	2	1	0	0	0	0	.89999998	1	0			0	0	2	1	0	0	1	0	2625	0	3
60	1	1	2	1	1	2	2	0	1	2	2	3	0	0	3	1	0	2	1	0	0	0	0	.89999998	1	0			0	0	2		0	1					3
96	1	1	2	1	1	2	2	0	1	2	2	3	0	0	3	1	0	2	1	0	0	0	0	.89999998	1	0			0	0	2		0	1					3
3	0	3	2	0	3	2	1	0	1	3	2	2	1	0	3	1	1	2	1	0	0	1	1	3	1	1	0	0	1	1	1	0	0	0	0	0			4
7	0	3	2	0	3	2	1	0	1	3	2	2	1	0	3	1	1	2	1	0	0	1	1	3	1	1	0	0	1	1	1	0	0	0	0	0	0	0	4
13	0	3	2	0	3	2	1	0	1	3	2	2	1	0	3	1	1	2	1	0	0	1	1	3	1	1	0	0	1	1	1	0	0	0	0	0	0	0	4
18		3	2	0	3	2	1	0	1	3	2	2	1	0	3	1	1	2	1	0	0	1	1	3	1	1	0	0	1	1	1	0	0	0	0	0	0	0	4
24	1	3	2	0	3	2	1	0	1	3	2	2	1	0	3	1	1	2	1	0	0	1	1	3	1	1	0	0	1	1	1		0	0					4
30		3	2	0	3	2	1	0	1	3	2	2	1	0	3	1	1	2	1	0	0	1	1	3	1	1	0	0	1	1	1		0	0					4
36	1	3	2	0	3	2	1	0	1	3	2	2	1	0	3	1	1	2	1	0	0	1	1	3	1	1	0	0	1	1	1	0	0	0	0	0	0	0	4
60	1	3	2	0	3	2	1	0	1	3	2	2	1	0	3	1	1	2	1	0	0	1	1	3	1	1	0	0	1	1	1	1	0	0	0	1	0	0	4
96	1	3	2	0	3	2	1	0	1	3	2	2	1	0	3	1	1	2	1	0	0	1	1	3	1	1	0	0	1	1	1	1	1	0	0	1	0	0	4
3	0	3	2	0	3	1	1	0	0	3	1	1	1	0	1	2	1	1	0	0	0	1	0	.89999998	0			1	1	1	2	0	0	0	0	0			5
7	0	3	2	0	3	1	1	0	0	3	1	1	1	0	1	2	1	1	0	0	0	1	0	.89999998	0			1	1	1	2		1	0					5
13		3	2	0	3	1	1	0	0	3	1	1	1	0	1	2	1	1	0	0	0	1	0	.89999998	0			1	1	1	2	1	1	0	0	1	0	4830	5
18		3	2	0	3	1	1	0	0	3	1	1	1	0	1	2	1	1	0	0	0	1	0	.89999998	0			1	1	1	2		1	0					5
24	1	3	2	0	3	1	1	0	0	3	1	1	1	0	1	2	1	1	0	0	0	1	0	.89999998	0			1	1	1	2		1	0					5
30		3	2	0	3	1	1	0	0	3	1	1	1	0	1	2	1	1	0	0	0	1	0	.89999998	0			1	1	1	2		0	0					5
36	1	3	2	0	3	1	1	0	0	3	1	1	1	0	1	2	1	1	0	0	0	1	0	.89999998	0			1	1	1	2		0	0					5
60		3	2	0	3	1	1	0	0	3	1	1	1	0	1	2	1	1	0	0	0	1	0	.89999998	0			1	1	1	2								5
96		3	2	0	3	1	1	0	0	3	1	1	1	0	1	2	1	1	0	0	0	1	0	.89999998	0			1	1	1	2								5
3	0	1	3	0	1	2	2	0	0	2	2	2		0	1	1	1	1	1	0	0	1		.5	1	1			1	0	1		0	1					6
7		1	3	0	1	2	2	0	0	2	2	2		0	1	1	1	1	1	0	0	1		.5	1	1			1	0	1			1					6
13	1	1	3	0	1	2	2	0	0	2	2	2		0	1	1	1	1	1	0	0	1		.5	1	1			1	0	1		0	1					6
18		1	3	0	1	2	2	0	0	2	2	2		0	1	1	1	1	1	0	0	1		.5	1	1			1	0	1	1	1	1	0	0	0	0	6
24	0	1	3	0	1	2	2	0	0	2	2	2		0	1	1	1	1	1	0	0	1		.5	1	1			1	0	1	0	1	1	0	0	0	0	6
30		1	3	0	1	2	2	0	0	2	2	2		0	1	1	1	1	1	0	0	1		.5	1	1			1	0	1	0	0	0	0	0	0	0	6
36	1	1	3	0	1	2	2	0	0	2	2	2		0	1	1	1	1	1	0	0	1		.5	1	1			1	0	1	0	0	0	0	0	0	0	6
60	1	1	3	0	1	2	2	0	0	2	2	2		0	1	1	1	1	1	0	0	1		.5	1	1			1	0	1	0	1	1	0	0	0	0	6
96	1	1	3	0	1	2	2	0	0	2	2	2		0	1	1	1	1	1	0	0	1		.5	1	1			1	0	1	0	0	1	0	0	0	0	6
3	0	3	3	0	2	2	1	0	0	2	1	2	0	0	3	1	0	2	0	0	0	1	1	2.4000001	1	1		1	1	1	2	0	0	0	0	0			7
7	0	3	3	0	2	2	1	0	0	2	1	2	0	0	3	1	0	2	0	0	0	1	1	2.4000001	1	1		1	1	1	2	0	0	0	0	0	0	0	7
13	0	3	3	0	2	2	1	0	0	2	1	2	0	0	3	1	0	2	0	0	0	1	1	2.4000001	1	1		1	1	1	2	0	0	0	0	0	0	0	7
18		3	3	0	2	2	1	0	0	2	1	2	0	0	3	1	0	2	0	0	0	1	1	2.4000001	1	1		1	1	1	2	1	0	0	1	1	12670	210	7
24	1	3	3	0	2	2	1	0	0	2	1	2	0	0	3	1	0	2	0	0	0	1	1	2.4000001	1	1		1	1	1	2	1	0	0	0	1	0	4165	7
30		3	3	0	2	2	1	0	0	2	1	2	0	0	3	1	0	2	0	0	0	1	1	2.4000001	1	1		1	1	1	2		0	0					7
36	0	3	3	0	2	2	1	0	0	2	1	2	0	0	3	1	0	2	0	0	0	1	1	2.4000001	1	1		1	1	1	2	1	0	0	0	1	0	70	7
60	1	3	3	0	2	2	1	0	0	2	1	2	0	0	3	1	0	2	0	0	0	1	1	2.4000001	1	1		1	1	1	2	0	0	0	0	0	0	0	7
96	1	3	3	0	2	2	1	0	0	2	1	2	0	0	3	1	0	2	0	0	0	1	1	2.4000001	1	1		1	1	1	2	1	0	1	0	1	0	385	7
3	0	2	2	1	3	2	2	0	1	3	2	2	1	0	2	2	1	1	1	0	0	1	0	2.5	1	0	0	0	0	0	2	0	0	1	0	0			8
7	0	2	2	1	3	2	2	0	1	3	2	2	1	0	2	2	1	1	1	0	0	1	0	2.5	1	0	0	0	0	0	2	0	0	1	0	0	0	0	8
13	0	2	2	1	3	2	2	0	1	3	2	2	1	0	2	2	1	1	1	0	0	1	0	2.5	1	0	0	0	0	0	2	0	0	1	0	0	0	0	8
18		2	2	1	3	2	2	0	1	3	2	2	1	0	2	2	1	1	1	0	0	1	0	2.5	1	0	0	0	0	0	2	0	0	1	0	0	0	0	8
24	1	2	2	1	3	2	2	0	1	3	2	2	1	0	2	2	1	1	1	0	0	1	0	2.5	1	0	0	0	0	0	2	0	0	1	0	0	0	0	8
30		2	2	1	3	2	2	0	1	3	2	2	1	0	2	2	1	1	1	0	0	1	0	2.5	1	0	0	0	0	0	2	0	0	0	0	0	0	0	8
36	1	2	2	1	3	2	2	0	1	3	2	2	1	0	2	2	1	1	1	0	0	1	0	2.5	1	0	0	0	0	0	2	0	0	0	0	0	0	0	8
60	1	2	2	1	3	2	2	0	1	3	2	2	1	0	2	2	1	1	1	0	0	1	0	2.5	1	0	0	0	0	0	2		0	1					8
96	1	2	2	1	3	2	2	0	1	3	2	2	1	0	2	2	1	1	1	0	0	1	0	2.5	1	0	0	0	0	0	2	1	0	1	1	0	70	0	8
3	0	2	2	0	3	2	3	0	0	3	2	3	1	0	3	1	0	2	0	0	0	1	0	7.5	1	0	0	1	1	1	2	0	0	1	0	0			9
7	0	2	2	0	3	2	3	0	0	3	2	3	1	0	3	1	0	2	0	0	0	1	0	7.5	1	0	0	1	1	1	2	0	0	1	0	0	0	0	9
13	1	2	2	0	3	2	3	0	0	3	2	3	1	0	3	1	0	2	0	0	0	1	0	7.5	1	0	0	1	1	1	2	0	0	1	0	0	0	0	9
18		2	2	0	3	2	3	0	0	3	2	3	1	0	3	1	0	2	0	0	0	1	0	7.5	1	0	0	1	1	1	2	0	0	1	0	0	0	0	9
24	1	2	2	0	3	2	3	0	0	3	2	3	1	0	3	1	0	2	0	0	0	1	0	7.5	1	0	0	1	1	1	2	0	0	1	0	0	0	0	9
30		2	2	0	3	2	3	0	0	3	2	3	1	0	3	1	0	2	0	0	0	1	0	7.5	1	0	0	1	1	1	2	0	0	1	0	0	0	0	9
36	1	2	2	0	3	2	3	0	0	3	2	3	1	0	3	1	0	2	0	0	0	1	0	7.5	1	0	0	1	1	1	2	0	0	1	0	0	0	0	9
60	1	2	2	0	3	2	3	0	0	3	2	3	1	0	3	1	0	2	0	0	0	1	0	7.5	1	0	0	1	1	1	2	0	0	1	0	0	0	0	9
96	1	2	2	0	3	2	3	0	0	3	2	3	1	0	3	1	0	2	0	0	0	1	0	7.5	1	0	0	1	1	1	2	0	0	1	0	0	0	0	9
3	0	1	3	1	1	1	2	0	0	3	2	3	1	0	3	1	0	2	0	0	0	1	0	3	1	0			1	1	1	0	0	0	0	0			10
7	0	1	3	1	1	1	2	0	0	3	2	3	1	0	3	1	0	2	0	0	0	1	0	3	1	0			1	1	1	0	0	0	0	0	0	0	10
13	0	1	3	1	1	1	2	0	0	3	2	3	1	0	3	1	0	2	0	0	0	1	0	3	1	0			1	1	1	0	0	0	0	0	0	0	10
18		1	3	1	1	1	2	0	0	3	2	3	1	0	3	1	0	2	0	0	0	1	0	3	1	0			1	1	1	0	0	0	0	0	0	0	10
24	1	1	3	1	1	1	2	0	0	3	2	3	1	0	3	1	0	2	0	0	0	1	0	3	1	0			1	1	1	0	0	0	0	0	0	0	10
30		1	3	1	1	1	2	0	0	3	2	3	1	0	3	1	0	2	0	0	0	1	0	3	1	0			1	1	1	0	0	0	0	0	0	0	10
36	1	1	3	1	1	1	2	0	0	3	2	3	1	0	3	1	0	2	0	0	0	1	0	3	1	0			1	1	1	0	0	0	0	0	0	0	10
60	1	1	3	1	1	1	2	0	0	3	2	3	1	0	3	1	0	2	0	0	0	1	0	3	1	0			1	1	1		0	1					10
96	1	1	3	1	1	1	2	0	0	3	2	3	1	0	3	1	0	2	0	0	0	1	0	3	1	0			1	1	1	0	0	1	0	0	0	0	10
3	0	2	1	0	2	2	2	0	0	2	1		0	0	1	1	1	1	0	0	0	1	0	1.5	1	1	0		1	1	1	0	0	0	0	0			11
7	0	2	1	0	2	2	2	0	0	2	1		0	0	1	1	1	1	0	0	0	1	0	1.5	1	1	0		1	1	1	0	0	0	0	0	0	0	11
13	0	2	1	0	2	2	2	0	0	2	1		0	0	1	1	1	1	0	0	0	1	0	1.5	1	1	0		1	1	1	0	0	0	0	0	0	0	11
18		2	1	0	2	2	2	0	0	2	1		0	0	1	1	1	1	0	0	0	1	0	1.5	1	1	0		1	1	1	0	0	0	0	0	0	0	11
24	1	2	1	0	2	2	2	0	0	2	1		0	0	1	1	1	1	0	0	0	1	0	1.5	1	1	0		1	1	1	0	0	0	0	0	0	0	11
30		2	1	0	2	2	2	0	0	2	1		0	0	1	1	1	1	0	0	0	1	0	1.5	1	1	0		1	1	1	1	0	0	0	1	0	105	11
36	0	2	1	0	2	2	2	0	0	2	1		0	0	1	1	1	1	0	0	0	1	0	1.5	1	1	0		1	1	1	1	0	0	0	1	0	105	11
60	0	2	1	0	2	2	2	0	0	2	1		0	0	1	1	1	1	0	0	0	1	0	1.5	1	1	0		1	1	1	0	0	0	0	0	0	0	11
96	1	2	1	0	2	2	2	0	0	2	1		0	0	1	1	1	1	0	0	0	1	0	1.5	1	1	0		1	1	1	0	1	1	0	0	0	0	11
3	0	2	3	0	2	2	2	0	0	2	2	3	0	0	2	1	0	2	1	1	1	1	1	1	1	1	0	1	1	1	1	0	1	0	0	0			12
7	0	2	3	0	2	2	2	0	0	2	2	3	0	0	2	1	0	2	1	1	1	1	1	1	1	1	0	1	1	1	1	0	1	0	0	0	0	0	12
13	0	2	3	0	2	2	2	0	0	2	2	3	0	0	2	1	0	2	1	1	1	1	1	1	1	1	0	1	1	1	1	0	1	0	0	0	0	0	12
18		2	3	0	2	2	2	0	0	2	2	3	0	0	2	1	0	2	1	1	1	1	1	1	1	1	0	1	1	1	1	1	1	0	1	0	14700	0	12
24	0	2	3	0	2	2	2	0	0	2	2	3	0	0	2	1	0	2	1	1	1	1	1	1	1	1	0	1	1	1	1	1	1	0	1	0			12
30		2	3	0	2	2	2	0	0	2	2	3	0	0	2	1	0	2	1	1	1	1	1	1	1	1	0	1	1	1	1	0	1	1	0	0	0	0	12
36	0	2	3	0	2	2	2	0	0	2	2	3	0	0	2	1	0	2	1	1	1	1	1	1	1	1	0	1	1	1	1	1	1	1	1	1	12075	280	12
60	1	2	3	0	2	2	2	0	0	2	2	3	0	0	2	1	0	2	1	1	1	1	1	1	1	1	0	1	1	1	1	1	1	1	0	1	0	105	12
96	1	2	3	0	2	2	2	0	0	2	2	3	0	0	2	1	0	2	1	1	1	1	1	1	1	1	0	1	1	1	1	0	0	1	0	0	0	0	12
3	0	2	2	1	3	2	3	0	0	2	2	2	0	0	2	2	0	2	0	0	0	1	0	1	1	0	0	0	0	0	1	0	0	0	0	0			13
7	0	2	2	1	3	2	3	0	0	2	2	2	0	0	2	2	0	2	0	0	0	1	0	1	1	0	0	0	0	0	1	0	1	0	0	0	0	0	13
13	1	2	2	1	3	2	3	0	0	2	2	2	0	0	2	2	0	2	0	0	0	1	0	1	1	0	0	0	0	0	1	0	0	0	0	0	0	0	13
18		2	2	1	3	2	3	0	0	2	2	2	0	0	2	2	0	2	0	0	0	1	0	1	1	0	0	0	0	0	1	0	0	0	0	0	0	0	13
24	1	2	2	1	3	2	3	0	0	2	2	2	0	0	2	2	0	2	0	0	0	1	0	1	1	0	0	0	0	0	1	0	0	0	0	0	0	0	13
30		2	2	1	3	2	3	0	0	2	2	2	0	0	2	2	0	2	0	0	0	1	0	1	1	0	0	0	0	0	1	0	0	1	0	0	0	0	13
36	1	2	2	1	3	2	3	0	0	2	2	2	0	0	2	2	0	2	0	0	0	1	0	1	1	0	0	0	0	0	1	0	0	1	0	0	0	0	13
60	1	2	2	1	3	2	3	0	0	2	2	2	0	0	2	2	0	2	0	0	0	1	0	1	1	0	0	0	0	0	1	0	0	1	0	0	0	0	13
96	1	2	2	1	3	2	3	0	0	2	2	2	0	0	2	2	0	2	0	0	0	1	0	1	1	0	0	0	0	0	1	0	0	1	0	0	0	0	13
3	0	2	2	0	2	2	3		1	2	2	2	0		1	2	0	2	0	0	0	1	0	1.2	0	0	0	0	1	1	2	0	0	0	0	0			14
7	0	2	2	0	2	2	3		1	2	2	2	0		1	2	0	2	0	0	0	1	0	1.2	0	0	0	0	1	1	2	0	1	0	0	0			14
13	0	2	2	0	2	2	3		1	2	2	2	0		1	2	0	2	0	0	0	1	0	1.2	0	0	0	0	1	1	2	1	1	0	1	0	70	0	14
18		2	2	0	2	2	3		1	2	2	2	0		1	2	0	2	0	0	0	1	0	1.2	0	0	0	0	1	1	2	0	1	0	0	0	0	0	14
24	1	2	2	0	2	2	3		1	2	2	2	0		1	2	0	2	0	0	0	1	0	1.2	0	0	0	0	1	1	2	0	1	0	0	0	0	0	14
30		2	2	0	2	2	3		1	2	2	2	0		1	2	0	2	0	0	0	1	0	1.2	0	0	0	0	1	1	2	0	1	1	0	0	0	0	14
36	1	2	2	0	2	2	3		1	2	2	2	0		1	2	0	2	0	0	0	1	0	1.2	0	0	0	0	1	1	2	0	1	1	0	0	0	0	14
60	1	2	2	0	2	2	3		1	2	2	2	0		1	2	0	2	0	0	0	1	0	1.2	0	0	0	0	1	1	2	0	0	1	0	0	0	0	14
96		2	2	0	2	2	3		1	2	2	2	0		1	2	0	2	0	0	0	1	0	1.2	0	0	0	0	1	1	2								14
3	0	1	2	0	1	2	2	0	1	2	2	2	0	1	3	1	0	2	1	0	0	0	0	2	0	0			0		1	0	0	1	0	0			15
7	0	1	2	0	1	2	2	0	1	2	2	2	0	1	3	1	0	2	1	0	0	0	0	2	0	0			0		1	0	0	1	0	0	0	0	15
13	0	1	2	0	1	2	2	0	1	2	2	2	0	1	3	1	0	2	1	0	0	0	0	2	0	0			0		1	0	0	1	0	0	0	0	15
18		1	2	0	1	2	2	0	1	2	2	2	0	1	3	1	0	2	1	0	0	0	0	2	0	0			0		1	0	0	1	0	0	0	0	15
24	1	1	2	0	1	2	2	0	1	2	2	2	0	1	3	1	0	2	1	0	0	0	0	2	0	0			0		1		0	1					15
30		1	2	0	1	2	2	0	1	2	2	2	0	1	3	1	0	2	1	0	0	0	0	2	0	0			0		1		0	0					15
36	1	1	2	0	1	2	2	0	1	2	2	2	0	1	3	1	0	2	1	0	0	0	0	2	0	0			0		1	0	0	0	0	0	0	0	15
60	1	1	2	0	1	2	2	0	1	2	2	2	0	1	3	1	0	2	1	0	0	0	0	2	0	0			0		1	0	0	1	0	0	0	0	15
96	1	1	2	0	1	2	2	0	1	2	2	2	0	1	3	1	0	2	1	0	0	0	0	2	0	0			0		1	1	0	1	0	1	0	0	15
3	0	1	3	0	1	2	1	0	1	2	2	1	0	0	3	2	0	2	0	0	0	1	0	3	0	0			0	0	1	0	1	0	0	0			16
7	0	1	3	0	1	2	1	0	1	2	2	1	0	0	3	2	0	2	0	0	0	1	0	3	0	0			0	0	1	0	0	0	0	0			16
13		1	3	0	1	2	1	0	1	2	2	1	0	0	3	2	0	2	0	0	0	1	0	3	0	0			0	0	1	0	0	0	0	0	0	0	16
18		1	3	0	1	2	1	0	1	2	2	1	0	0	3	2	0	2	0	0	0	1	0	3	0	0			0	0	1	0	1	0	0	0	0	0	16
24	1	1	3	0	1	2	1	0	1	2	2	1	0	0	3	2	0	2	0	0	0	1	0	3	0	0			0	0	1	1	1	0	1	1	665	35	16
30		1	3	0	1	2	1	0	1	2	2	1	0	0	3	2	0	2	0	0	0	1	0	3	0	0			0	0	1		0	0					16
36	1	1	3	0	1	2	1	0	1	2	2	1	0	0	3	2	0	2	0	0	0	1	0	3	0	0			0	0	1	0	0	0	0	0	0	0	16
60	1	1	3	0	1	2	1	0	1	2	2	1	0	0	3	2	0	2	0	0	0	1	0	3	0	0			0	0	1		0	0					16
96	1	1	3	0	1	2	1	0	1	2	2	1	0	0	3	2	0	2	0	0	0	1	0	3	0	0			0	0	1	1	0	1	1	1	26495	210	16
3	0	1	2	1	1	1	2	0	0	2	1	1	0	0	1	1	0	1	1	0	0	1	1	.69999999	0	1	1	0	1	0	1	0	0	0	0	0			17
7	0	1	2	1	1	1	2	0	0	2	1	1	0	0	1	1	0	1	1	0	0	1	1	.69999999	0	1	1	0	1	0	1	0	1	0	0	0	0	0	17
13	0	1	2	1	1	1	2	0	0	2	1	1	0	0	1	1	0	1	1	0	0	1	1	.69999999	0	1	1	0	1	0	1		0	0					17
18		1	2	1	1	1	2	0	0	2	1	1	0	0	1	1	0	1	1	0	0	1	1	.69999999	0	1	1	0	1	0	1	0	1	0	0	0	0	0	17
24	1	1	2	1	1	1	2	0	0	2	1	1	0	0	1	1	0	1	1	0	0	1	1	.69999999	0	1	1	0	1	0	1	1	1	0	0	0	0	0	17
30		1	2	1	1	1	2	0	0	2	1	1	0	0	1	1	0	1	1	0	0	1	1	.69999999	0	1	1	0	1	0	1	1	0	1	1	1	61775	280	17
36	1	1	2	1	1	1	2	0	0	2	1	1	0	0	1	1	0	1	1	0	0	1	1	.69999999	0	1	1	0	1	0	1		0	1					17
60	1	1	2	1	1	1	2	0	0	2	1	1	0	0	1	1	0	1	1	0	0	1	1	.69999999	0	1	1	0	1	0	1		0	0					17
96	1	1	2	1	1	1	2	0	0	2	1	1	0	0	1	1	0	1	1	0	0	1	1	.69999999	0	1	1	0	1	0	1	1	0	0	1	0	3360	0	17
3	0	3	3	0	2	2	1	0	1	3	2		0	0	2	2	1	2	0	0	0	1	0	1.2	0	0	0	0	0	0	1	0	0	0	0	0			18
7	0	3	3	0	2	2	1	0	1	3	2		0	0	2	2	1	2	0	0	0	1	0	1.2	0	0	0	0	0	0	1	0	0	0	0	0	0	0	18
13	0	3	3	0	2	2	1	0	1	3	2		0	0	2	2	1	2	0	0	0	1	0	1.2	0	0	0	0	0	0	1	0	0	0	0	0	0	0	18
18		3	3	0	2	2	1	0	1	3	2		0	0	2	2	1	2	0	0	0	1	0	1.2	0	0	0	0	0	0	1	0	1	0	0	0	0	0	18
24	1	3	3	0	2	2	1	0	1	3	2		0	0	2	2	1	2	0	0	0	1	0	1.2	0	0	0	0	0	0	1		1	0					18
30		3	3	0	2	2	1	0	1	3	2		0	0	2	2	1	2	0	0	0	1	0	1.2	0	0	0	0	0	0	1	0	1	1	0	0	0	0	18
36	0	3	3	0	2	2	1	0	1	3	2		0	0	2	2	1	2	0	0	0	1	0	1.2	0	0	0	0	0	0	1	1	1	1	0	1	0	105	18
60	1	3	3	0	2	2	1	0	1	3	2		0	0	2	2	1	2	0	0	0	1	0	1.2	0	0	0	0	0	0	1	0	1	1	0	0	0	0	18
96	1	3	3	0	2	2	1	0	1	3	2		0	0	2	2	1	2	0	0	0	1	0	1.2	0	0	0	0	0	0	1	1	1	0	1	0	6475	0	18
3	0	1	1	0	3	2	2	0	1	3	1	1	1	0	3	2	0	2	0	0	1	1	0	1.2	1	0	0	1	1	1	2	0	1	0	0	0			19
7	0	1	1	0	3	2	2	0	1	3	1	1	1	0	3	2	0	2	0	0	1	1	0	1.2	1	0	0	1	1	1	2	0	1	0	0	0	0	0	19
13	0	1	1	0	3	2	2	0	1	3	1	1	1	0	3	2	0	2	0	0	1	1	0	1.2	1	0	0	1	1	1	2	0	1	0	0	0	0	0	19
18		1	1	0	3	2	2	0	1	3	1	1	1	0	3	2	0	2	0	0	1	1	0	1.2	1	0	0	1	1	1	2	0	0	0	0	0	0	0	19
24	0	1	1	0	3	2	2	0	1	3	1	1	1	0	3	2	0	2	0	0	1	1	0	1.2	1	0	0	1	1	1	2	0	0	0	0	0	0	0	19
30		1	1	0	3	2	2	0	1	3	1	1	1	0	3	2	0	2	0	0	1	1	0	1.2	1	0	0	1	1	1	2		0	0					19
36	1	1	1	0	3	2	2	0	1	3	1	1	1	0	3	2	0	2	0	0	1	1	0	1.2	1	0	0	1	1	1	2	0	0	0	0	0	0	0	19
60		1	1	0	3	2	2	0	1	3	1	1	1	0	3	2	0	2	0	0	1	1	0	1.2	1	0	0	1	1	1	2								19
96		1	1	0	3	2	2	0	1	3	1	1	1	0	3	2	0	2	0	0	1	1	0	1.2	1	0	0	1	1	1	2								19
3	0	2	2	0	2	2	2	0	0	2	2	1	1	0	1	1	1	2	0	0	1	0	0	1	0	0		0	0	0	2	0	0	1	0	0			20
7	0	2	2	0	2	2	2	0	0	2	2	1	1	0	1	1	1	2	0	0	1	0	0	1	0	0		0	0	0	2	0	1	1	0	0	0	0	20
13	0	2	2	0	2	2	2	0	0	2	2	1	1	0	1	1	1	2	0	0	1	0	0	1	0	0		0	0	0	2	0	0	1	0	0	0	0	20
18		2	2	0	2	2	2	0	0	2	2	1	1	0	1	1	1	2	0	0	1	0	0	1	0	0		0	0	0	2	0	0	1	0	0	0	0	20
24	1	2	2	0	2	2	2	0	0	2	2	1	1	0	1	1	1	2	0	0	1	0	0	1	0	0		0	0	0	2		0	1					20
30		2	2	0	2	2	2	0	0	2	2	1	1	0	1	1	1	2	0	0	1	0	0	1	0	0		0	0	0	2	0	0	1	0	0	0	0	20
36	1	2	2	0	2	2	2	0	0	2	2	1	1	0	1	1	1	2	0	0	1	0	0	1	0	0		0	0	0	2	0	0	1	0	0	0	0	20
60	1	2	2	0	2	2	2	0	0	2	2	1	1	0	1	1	1	2	0	0	1	0	0	1	0	0		0	0	0	2	0	0	1	0	0	0	0	20
96	1	2	2	0	2	2	2	0	0	2	2	1	1	0	1	1	1	2	0	0	1	0	0	1	0	0		0	0	0	2		0	1					20
3	0	2	3	0	3	2	3	0	0	2	1	2	0	0	3	1	0	2	0	0	0	0	0	2.4000001	1	0			0	0	1	0	0	0	0	0			21
7	0	2	3	0	3	2	3	0	0	2	1	2	0	0	3	1	0	2	0	0	0	0	0	2.4000001	1	0			0	0	1	0	0	0	0	0	0	0	21
13	0	2	3	0	3	2	3	0	0	2	1	2	0	0	3	1	0	2	0	0	0	0	0	2.4000001	1	0			0	0	1	0	0	0	0	0	0	0	21
18		2	3	0	3	2	3	0	0	2	1	2	0	0	3	1	0	2	0	0	0	0	0	2.4000001	1	0			0	0	1	0	0	0	0	0	0	0	21
24	1	2	3	0	3	2	3	0	0	2	1	2	0	0	3	1	0	2	0	0	0	0	0	2.4000001	1	0			0	0	1	0	0	0	0	0	0	0	21
30		2	3	0	3	2	3	0	0	2	1	2	0	0	3	1	0	2	0	0	0	0	0	2.4000001	1	0			0	0	1	0	0	1	0	0	0	0	21
36	0	2	3	0	3	2	3	0	0	2	1	2	0	0	3	1	0	2	0	0	0	0	0	2.4000001	1	0			0	0	1	0	0	1	0	0	0	0	21
60	1	2	3	0	3	2	3	0	0	2	1	2	0	0	3	1	0	2	0	0	0	0	0	2.4000001	1	0			0	0	1		0	1					21
96		2	3	0	3	2	3	0	0	2	1	2	0	0	3	1	0	2	0	0	0	0	0	2.4000001	1	0			0	0	1								21
3	0	1	3	0	3	2	2	1	1	3	2	2	1	0	1	2	1	1	0	0	1	1	0	1.5	1	0	0	0	0	0	2	0	1	0	0	0			22
7	0	1	3	0	3	2	2	1	1	3	2	2	1	0	1	2	1	1	0	0	1	1	0	1.5	1	0	0	0	0	0	2	0	0	0	0	0	0	0	22
13	0	1	3	0	3	2	2	1	1	3	2	2	1	0	1	2	1	1	0	0	1	1	0	1.5	1	0	0	0	0	0	2	0	0	0	0	0	0	0	22
18		1	3	0	3	2	2	1	1	3	2	2	1	0	1	2	1	1	0	0	1	1	0	1.5	1	0	0	0	0	0	2	0	0	0	0	0	0	0	22
24	0	1	3	0	3	2	2	1	1	3	2	2	1	0	1	2	1	1	0	0	1	1	0	1.5	1	0	0	0	0	0	2	0	0	0	0	0	0	0	22
30		1	3	0	3	2	2	1	1	3	2	2	1	0	1	2	1	1	0	0	1	1	0	1.5	1	0	0	0	0	0	2	0	0	1	0	0	0	0	22
36	1	1	3	0	3	2	2	1	1	3	2	2	1	0	1	2	1	1	0	0	1	1	0	1.5	1	0	0	0	0	0	2	0	0	1	0	0	0	0	22
60	0	1	3	0	3	2	2	1	1	3	2	2	1	0	1	2	1	1	0	0	1	1	0	1.5	1	0	0	0	0	0	2	0	0	0	0	0	0	0	22
96		1	3	0	3	2	2	1	1	3	2	2	1	0	1	2	1	1	0	0	1	1	0	1.5	1	0	0	0	0	0	2								22
3	0	2	2	0	3	2	3	0	0	3	1	2	1	0	1	1	1	1	1	1	0	1	0	1	0	0	0	0	0	0	1	0	1	0	0	0			23
7	0	2	2	0	3	2	3	0	0	3	1	2	1	0	1	1	1	1	1	1	0	1	0	1	0	0	0	0	0	0	1	0	0	0	0	0			23
13	1	2	2	0	3	2	3	0	0	3	1	2	1	0	1	1	1	1	1	1	0	1	0	1	0	0	0	0	0	0	1	0	0	0	0	0	0	0	23
18		2	2	0	3	2	3	0	0	3	1	2	1	0	1	1	1	1	1	1	0	1	0	1	0	0	0	0	0	0	1	0	0	0	0	0	0	0	23
24	1	2	2	0	3	2	3	0	0	3	1	2	1	0	1	1	1	1	1	1	0	1	0	1	0	0	0	0	0	0	1	0	0	0	0	0	0	0	23
30		2	2	0	3	2	3	0	0	3	1	2	1	0	1	1	1	1	1	1	0	1	0	1	0	0	0	0	0	0	1	0	0	1	0	0	0	0	23
36	1	2	2	0	3	2	3	0	0	3	1	2	1	0	1	1	1	1	1	1	0	1	0	1	0	0	0	0	0	0	1	0	0	1	0	0	0	0	23
60	1	2	2	0	3	2	3	0	0	3	1	2	1	0	1	1	1	1	1	1	0	1	0	1	0	0	0	0	0	0	1	0	0	1	0	0	0	0	23
96	1	2	2	0	3	2	3	0	0	3	1	2	1	0	1	1	1	1	1	1	0	1	0	1	0	0	0	0	0	0	1	0	0	1	0	0	0	0	23
3	0	2	1	1	2	1	2	0	1	3	1	2	1	0	2	1	0	1	0	1	0	1	0	2.3	1	0	0	0	0	0	2	0	0	0	0	0			24
7	0	2	1	1	2	1	2	0	1	3	1	2	1	0	2	1	0	1	0	1	0	1	0	2.3	1	0	0	0	0	0	2	0	0	0	0	0	0	0	24
13	0	2	1	1	2	1	2	0	1	3	1	2	1	0	2	1	0	1	0	1	0	1	0	2.3	1	0	0	0	0	0	2	0	0	0	0	0	0	0	24
18		2	1	1	2	1	2	0	1	3	1	2	1	0	2	1	0	1	0	1	0	1	0	2.3	1	0	0	0	0	0	2	0	0	1	0	0	0	0	24
24	0	2	1	1	2	1	2	0	1	3	1	2	1	0	2	1	0	1	0	1	0	1	0	2.3	1	0	0	0	0	0	2	0	0	1	0	0	0	0	24
30		2	1	1	2	1	2	0	1	3	1	2	1	0	2	1	0	1	0	1	0	1	0	2.3	1	0	0	0	0	0	2		1	0					24
36	1	2	1	1	2	1	2	0	1	3	1	2	1	0	2	1	0	1	0	1	0	1	0	2.3	1	0	0	0	0	0	2		1	0					24
60		2	1	1	2	1	2	0	1	3	1	2	1	0	2	1	0	1	0	1	0	1	0	2.3	1	0	0	0	0	0	2		0	1					24
96		2	1	1	2	1	2	0	1	3	1	2	1	0	2	1	0	1	0	1	0	1	0	2.3	1	0	0	0	0	0	2								24
3	0	3	3	0	2	2	1	0	0	3	2	1	0	0	1	2	1	1	0	0	0	1	0	2	0	0	0	0	0	0	1	0	1	0	0	0			25
7	0	3	3	0	2	2	1	0	0	3	2	1	0	0	1	2	1	1	0	0	0	1	0	2	0	0	0	0	0	0	1	0	1	0	0	0	0	0	25
13	0	3	3	0	2	2	1	0	0	3	2	1	0	0	1	2	1	1	0	0	0	1	0	2	0	0	0	0	0	0	1	0	1	0	0	0	0	0	25
18		3	3	0	2	2	1	0	0	3	2	1	0	0	1	2	1	1	0	0	0	1	0	2	0	0	0	0	0	0	1	0	1	0	0	0	0	0	25
24	1	3	3	0	2	2	1	0	0	3	2	1	0	0	1	2	1	1	0	0	0	1	0	2	0	0	0	0	0	0	1		1	0					25
30		3	3	0	2	2	1	0	0	3	2	1	0	0	1	2	1	1	0	0	0	1	0	2	0	0	0	0	0	0	1	1	1	0	1	1	114870	140	25
36	1	3	3	0	2	2	1	0	0	3	2	1	0	0	1	2	1	1	0	0	0	1	0	2	0	0	0	0	0	0	1	1	1	0	1	0	0	0	25
60	1	3	3	0	2	2	1	0	0	3	2	1	0	0	1	2	1	1	0	0	0	1	0	2	0	0	0	0	0	0	1		0	1					25
96	1	3	3	0	2	2	1	0	0	3	2	1	0	0	1	2	1	1	0	0	0	1	0	2	0	0	0	0	0	0	1		0	0					25
3	0	1	2	0	2	1	2	0	0	2	1	2	1	0	1	2	0	1	0	0	0	1	0	1.2	1	0	0		0		1		0	0					26
7	0	1	2	0	2	1	2	0	0	2	1	2	1	0	1	2	0	1	0	0	0	1	0	1.2	1	0	0		0		1	0	0	0	0	0	0	0	26
13	0	1	2	0	2	1	2	0	0	2	1	2	1	0	1	2	0	1	0	0	0	1	0	1.2	1	0	0		0		1	0	0	0	0	0	0	0	26
18		1	2	0	2	1	2	0	0	2	1	2	1	0	1	2	0	1	0	0	0	1	0	1.2	1	0	0		0		1	0	0	0	0	0	0	0	26
24	1	1	2	0	2	1	2	0	0	2	1	2	1	0	1	2	0	1	0	0	0	1	0	1.2	1	0	0		0		1	1	0	0	1	0	210	0	26
30		1	2	0	2	1	2	0	0	2	1	2	1	0	1	2	0	1	0	0	0	1	0	1.2	1	0	0		0		1	1	0	1	1	0	385	0	26
36	1	1	2	0	2	1	2	0	0	2	1	2	1	0	1	2	0	1	0	0	0	1	0	1.2	1	0	0		0		1	0	0	1	0	0	0	0	26
60	1	1	2	0	2	1	2	0	0	2	1	2	1	0	1	2	0	1	0	0	0	1	0	1.2	1	0	0		0		1	1	0	0	1	1	9135	455	26
96		1	2	0	2	1	2	0	0	2	1	2	1	0	1	2	0	1	0	0	0	1	0	1.2	1	0	0		0		1								26
3	0	3	3	1	3	2	2	0	0	2	1	2		0	1	1	1	1	0	0	0	1	2	1.2	0	1		1	1	1	1	0	0	0	0	0			27
7	0	3	3	1	3	2	2	0	0	2	1	2		0	1	1	1	1	0	0	0	1	2	1.2	0	1		1	1	1	1	0	0	0	0	0	0	0	27
13	0	3	3	1	3	2	2	0	0	2	1	2		0	1	1	1	1	0	0	0	1	2	1.2	0	1		1	1	1	1	1	0	0	1	1	1750	735	27
18		3	3	1	3	2	2	0	0	2	1	2		0	1	1	1	1	0	0	0	1	2	1.2	0	1		1	1	1	1	1	0	0	0	1	0	315	27
24	1	3	3	1	3	2	2	0	0	2	1	2		0	1	1	1	1	0	0	0	1	2	1.2	0	1		1	1	1	1		0	0					27
30		3	3	1	3	2	2	0	0	2	1	2		0	1	1	1	1	0	0	0	1	2	1.2	0	1		1	1	1	1	1	1	1	1	1	1120	2345	27
36	1	3	3	1	3	2	2	0	0	2	1	2		0	1	1	1	1	0	0	0	1	2	1.2	0	1		1	1	1	1		1	1					27
60	1	3	3	1	3	2	2	0	0	2	1	2		0	1	1	1	1	0	0	0	1	2	1.2	0	1		1	1	1	1	1	0	0	1	1	840	3465	27
96	1	3	3	1	3	2	2	0	0	2	1	2		0	1	1	1	1	0	0	0	1	2	1.2	0	1		1	1	1	1	1	0	0	0	1	0	910	27
3	0	3	3	0	2	2	2	0	1	3	2	2	0	0	1	2	1	1	0	0	0	1	0	1	0	0	0	0	0	0	2	0	0	0	0	0			28
7	0	3	3	0	2	2	2	0	1	3	2	2	0	0	1	2	1	1	0	0	0	1	0	1	0	0	0	0	0	0	2	0	1	0	0	0	0	0	28
13	1	3	3	0	2	2	2	0	1	3	2	2	0	0	1	2	1	1	0	0	0	1	0	1	0	0	0	0	0	0	2	0	0	0	0	0	0	0	28
18		3	3	0	2	2	2	0	1	3	2	2	0	0	1	2	1	1	0	0	0	1	0	1	0	0	0	0	0	0	2	0	0	0	0	0	0	0	28
24	1	3	3	0	2	2	2	0	1	3	2	2	0	0	1	2	1	1	0	0	0	1	0	1	0	0	0	0	0	0	2	0	0	0	0	0	0	0	28
30		3	3	0	2	2	2	0	1	3	2	2	0	0	1	2	1	1	0	0	0	1	0	1	0	0	0	0	0	0	2		1	0					28
36	1	3	3	0	2	2	2	0	1	3	2	2	0	0	1	2	1	1	0	0	0	1	0	1	0	0	0	0	0	0	2	0	1	0	0	0	0	0	28
60	1	3	3	0	2	2	2	0	1	3	2	2	0	0	1	2	1	1	0	0	0	1	0	1	0	0	0	0	0	0	2	0	0	1	0	0	0	0	28
96	1	3	3	0	2	2	2	0	1	3	2	2	0	0	1	2	1	1	0	0	0	1	0	1	0	0	0	0	0	0	2		0	1					28
3	0	1	1	0	1	2	2	0	0	2	2	2	0	0	2	1	1	2	0	0	0	1	0	1.5	1	0	0		0	0	1	0	1	0	0	0			29
7	0	1	1	0	1	2	2	0	0	2	2	2	0	0	2	1	1	2	0	0	0	1	0	1.5	1	0	0		0	0	1	0	1	0	0	0	0	0	29
13	0	1	1	0	1	2	2	0	0	2	2	2	0	0	2	1	1	2	0	0	0	1	0	1.5	1	0	0		0	0	1	1	1	0	0	0	0	0	29
18		1	1	0	1	2	2	0	0	2	2	2	0	0	2	1	1	2	0	0	0	1	0	1.5	1	0	0		0	0	1	0	0	0	0	0	0	0	29
24	1	1	1	0	1	2	2	0	0	2	2	2	0	0	2	1	1	2	0	0	0	1	0	1.5	1	0	0		0	0	1	0	0	0	0	0	0	0	29
30		1	1	0	1	2	2	0	0	2	2	2	0	0	2	1	1	2	0	0	0	1	0	1.5	1	0	0		0	0	1	0	1	0	0	0	0	0	29
36	1	1	1	0	1	2	2	0	0	2	2	2	0	0	2	1	1	2	0	0	0	1	0	1.5	1	0	0		0	0	1	1	1	0	1	1	1540	420	29
60	1	1	1	0	1	2	2	0	0	2	2	2	0	0	2	1	1	2	0	0	0	1	0	1.5	1	0	0		0	0	1	1	0	1	1	1	665	70	29
96	1	1	1	0	1	2	2	0	0	2	2	2	0	0	2	1	1	2	0	0	0	1	0	1.5	1	0	0		0	0	1	0	0	1	0	0	0	0	29
3	0	3		1	2	2	1	0		2	2	1	1	0	2	2	1	2	0	0	0	1	2	1.2	0	1		1	1	1	1	0	0	0	0	0			30
7		3		1	2	2	1	0		2	2	1	1	0	2	2	1	2	0	0	0	1	2	1.2	0	1		1	1	1	1			0					30
13		3		1	2	2	1	0		2	2	1	1	0	2	2	1	2	0	0	0	1	2	1.2	0	1		1	1	1	1			0					30
18		3		1	2	2	1	0		2	2	1	1	0	2	2	1	2	0	0	0	1	2	1.2	0	1		1	1	1	1			0					30
24		3		1	2	2	1	0		2	2	1	1	0	2	2	1	2	0	0	0	1	2	1.2	0	1		1	1	1	1			0					30
30		3		1	2	2	1	0		2	2	1	1	0	2	2	1	2	0	0	0	1	2	1.2	0	1		1	1	1	1		0	0					30
36	1	3		1	2	2	1	0		2	2	1	1	0	2	2	1	2	0	0	0	1	2	1.2	0	1		1	1	1	1		0	0					30
60	1	3		1	2	2	1	0		2	2	1	1	0	2	2	1	2	0	0	0	1	2	1.2	0	1		1	1	1	1	1	0	0	1	1	6685	315	30
96		3		1	2	2	1	0		2	2	1	1	0	2	2	1	2	0	0	0	1	2	1.2	0	1		1	1	1	1								30
3	0	3	3	0	2	1	2	0	0	3	1	3		0	1	1	1	2	0	0	0	0	2	.69999999	0	1			1		1	0	0	0	0	0			31
7	0	3	3	0	2	1	2	0	0	3	1	3		0	1	1	1	2	0	0	0	0	2	.69999999	0	1			1		1	0	0	0	0	0	0	0	31
13	1	3	3	0	2	1	2	0	0	3	1	3		0	1	1	1	2	0	0	0	0	2	.69999999	0	1			1		1	0	0	0	0	0	0	0	31
18		3	3	0	2	1	2	0	0	3	1	3		0	1	1	1	2	0	0	0	0	2	.69999999	0	1			1		1	1	0	0	0	1	0	35	31
24	1	3	3	0	2	1	2	0	0	3	1	3		0	1	1	1	2	0	0	0	0	2	.69999999	0	1			1		1	1	0	0	0	1	0	1260	31
30		3	3	0	2	1	2	0	0	3	1	3		0	1	1	1	2	0	0	0	0	2	.69999999	0	1			1		1		0	0					31
36	0	3	3	0	2	1	2	0	0	3	1	3		0	1	1	1	2	0	0	0	0	2	.69999999	0	1			1		1	1	0	0	0	1	0	1085	31
60	1	3	3	0	2	1	2	0	0	3	1	3		0	1	1	1	2	0	0	0	0	2	.69999999	0	1			1		1	1	0	0	1	1	23240	385	31
96	1	3	3	0	2	1	2	0	0	3	1	3		0	1	1	1	2	0	0	0	0	2	.69999999	0	1			1		1	1	1	1	0	1	0	245	31
3	0	1	2	0	1	2	3	1	0	3	2		1	0	1	1	1	1	0	0	1	1	0		0	0		0	0	0	2	0	0	0	0	0			32
7	0	1	2	0	1	2	3	1	0	3	2		1	0	1	1	1	1	0	0	1	1	0		0	0		0	0	0	2	0	0	0	0	0	0	0	32
13	0	1	2	0	1	2	3	1	0	3	2		1	0	1	1	1	1	0	0	1	1	0		0	0		0	0	0	2	0	0	1	0	0	0	0	32
18		1	2	0	1	2	3	1	0	3	2		1	0	1	1	1	1	0	0	1	1	0		0	0		0	0	0	2	0	1	1	0	0	0	0	32
24	1	1	2	0	1	2	3	1	0	3	2		1	0	1	1	1	1	0	0	1	1	0		0	0		0	0	0	2	0	1	1	0	0	0	0	32
30		1	2	0	1	2	3	1	0	3	2		1	0	1	1	1	1	0	0	1	1	0		0	0		0	0	0	2	1	0	0	1	0	0	0	32
36	1	1	2	0	1	2	3	1	0	3	2		1	0	1	1	1	1	0	0	1	1	0		0	0		0	0	0	2	1	0	0	1	1	229075	2205	32
60	1	1	2	0	1	2	3	1	0	3	2		1	0	1	1	1	1	0	0	1	1	0		0	0		0	0	0	2	1	0	1	1	1	105	35	32
96		1	2	0	1	2	3	1	0	3	2		1	0	1	1	1	1	0	0	1	1	0		0	0		0	0	0	2								32
3	0	2		0	3	2	1	0		3	2	1	0	0	1	1	1	2	1	0	1	0	0	.2	0	0	0	0	0	0	1	0	0	1	0	0			33
7		2		0	3	2	1	0		3	2	1	0	0	1	1	1	2	1	0	1	0	0	.2	0	0	0	0	0	0	1			1					33
13		2		0	3	2	1	0		3	2	1	0	0	1	1	1	2	1	0	1	0	0	.2	0	0	0	0	0	0	1			1					33
18		2		0	3	2	1	0		3	2	1	0	0	1	1	1	2	1	0	1	0	0	.2	0	0	0	0	0	0	1			1					33
24		2		0	3	2	1	0		3	2	1	0	0	1	1	1	2	1	0	1	0	0	.2	0	0	0	0	0	0	1			1					33
30		2		0	3	2	1	0		3	2	1	0	0	1	1	1	2	1	0	1	0	0	.2	0	0	0	0	0	0	1								33
36		2		0	3	2	1	0		3	2	1	0	0	1	1	1	2	1	0	1	0	0	.2	0	0	0	0	0	0	1								33
60	1	2		0	3	2	1	0		3	2	1	0	0	1	1	1	2	1	0	1	0	0	.2	0	0	0	0	0	0	1		0	1					33
96		2		0	3	2	1	0		3	2	1	0	0	1	1	1	2	1	0	1	0	0	.2	0	0	0	0	0	0	1								33
3	0	3	3	0	2	2	1	0	0	3	2	2	1	0	2	1	1	1	0	0	0	1	0	2.4000001	0	0	0	1	1	1	1	0	0	0	0	0			34
7	0	3	3	0	2	2	1	0	0	3	2	2	1	0	2	1	1	1	0	0	0	1	0	2.4000001	0	0	0	1	1	1	1	0	0	0	0	0	0	0	34
13	0	3	3	0	2	2	1	0	0	3	2	2	1	0	2	1	1	1	0	0	0	1	0	2.4000001	0	0	0	1	1	1	1	1	0	0	1	0	1260	0	34
18		3	3	0	2	2	1	0	0	3	2	2	1	0	2	1	1	1	0	0	0	1	0	2.4000001	0	0	0	1	1	1	1	1	1	0	1	0	0	0	34
24	1	3	3	0	2	2	1	0	0	3	2	2	1	0	2	1	1	1	0	0	0	1	0	2.4000001	0	0	0	1	1	1	1	1	1	0	1	1	103670	35	34
30		3	3	0	2	2	1	0	0	3	2	2	1	0	2	1	1	1	0	0	0	1	0	2.4000001	0	0	0	1	1	1	1	1	1	1	1	1	30765	0	34
36	1	3	3	0	2	2	1	0	0	3	2	2	1	0	2	1	1	1	0	0	0	1	0	2.4000001	0	0	0	1	1	1	1	1	1	1	1	1	49980	35	34
60	1	3	3	0	2	2	1	0	0	3	2	2	1	0	2	1	1	1	0	0	0	1	0	2.4000001	0	0	0	1	1	1	1	0	0	0	0	0	0	0	34
96	1	3	3	0	2	2	1	0	0	3	2	2	1	0	2	1	1	1	0	0	0	1	0	2.4000001	0	0	0	1	1	1	1	0	0	0	0	0	0	0	34
3	0	3	3	0	3	1	1	0	0	3	1	1	1	0	1	2	1	2	0	1	0	1	0	2	0	0	0	1	1	1	2	0	1	0	0	0			35
7	0	3	3	0	3	1	1	0	0	3	1	1	1	0	1	2	1	2	0	1	0	1	0	2	0	0	0	1	1	1	2	0	0	0	0	0	0	0	35
13	0	3	3	0	3	1	1	0	0	3	1	1	1	0	1	2	1	2	0	1	0	1	0	2	0	0	0	1	1	1	2	0	1	0	0	0	0	0	35
18		3	3	0	3	1	1	0	0	3	1	1	1	0	1	2	1	2	0	1	0	1	0	2	0	0	0	1	1	1	2		0	0					35
24	0	3	3	0	3	1	1	0	0	3	1	1	1	0	1	2	1	2	0	1	0	1	0	2	0	0	0	1	1	1	2	0	0	0	0	0	0	0	35
30		3	3	0	3	1	1	0	0	3	1	1	1	0	1	2	1	2	0	1	0	1	0	2	0	0	0	1	1	1	2	1	1	0	0	0	0	0	35
36	1	3	3	0	3	1	1	0	0	3	1	1	1	0	1	2	1	2	0	1	0	1	0	2	0	0	0	1	1	1	2	0	1	0	0	0	0	0	35
60	1	3	3	0	3	1	1	0	0	3	1	1	1	0	1	2	1	2	0	1	0	1	0	2	0	0	0	1	1	1	2	0	0	1	0	0	0	0	35
96	1	3	3	0	3	1	1	0	0	3	1	1	1	0	1	2	1	2	0	1	0	1	0	2	0	0	0	1	1	1	2	0	1	1	0	0	0	0	35
3	0	1	3	0	2	2	2	0	0	2	2	2	1	0	1	2	0	2	0	0	0	0	0	1.2	0	0	0		0		2	0	1	1	0	0			36
7	0	1	3	0	2	2	2	0	0	2	2	2	1	0	1	2	0	2	0	0	0	0	0	1.2	0	0	0		0		2	0	1	1	0	0	0	0	36
13		1	3	0	2	2	2	0	0	2	2	2	1	0	1	2	0	2	0	0	0	0	0	1.2	0	0	0		0		2			1					36
18		1	3	0	2	2	2	0	0	2	2	2	1	0	1	2	0	2	0	0	0	0	0	1.2	0	0	0		0		2	0	0	0	0	0	0	0	36
24	1	1	3	0	2	2	2	0	0	2	2	2	1	0	1	2	0	2	0	0	0	0	0	1.2	0	0	0		0		2	0	0	0	0	0	0	0	36
30		1	3	0	2	2	2	0	0	2	2	2	1	0	1	2	0	2	0	0	0	0	0	1.2	0	0	0		0		2	0	0	1	0	0	0	0	36
36	0	1	3	0	2	2	2	0	0	2	2	2	1	0	1	2	0	2	0	0	0	0	0	1.2	0	0	0		0		2	0	0	1	0	0	0	0	36
60		1	3	0	2	2	2	0	0	2	2	2	1	0	1	2	0	2	0	0	0	0	0	1.2	0	0	0		0		2								36
96		1	3	0	2	2	2	0	0	2	2	2	1	0	1	2	0	2	0	0	0	0	0	1.2	0	0	0		0		2								36
3	0	3	3	0	3	2	1	0	0	3	2	2	0	0	1	2	1	1	0	0	0	1	0	.69999999	0	0	0	0	0	0	2	0	0	0	0	0			37
7	0	3	3	0	3	2	1	0	0	3	2	2	0	0	1	2	1	1	0	0	0	1	0	.69999999	0	0	0	0	0	0	2	0	0	0	0	0	0	0	37
13	0	3	3	0	3	2	1	0	0	3	2	2	0	0	1	2	1	1	0	0	0	1	0	.69999999	0	0	0	0	0	0	2	1	0	0	0	1	0	0	37
18		3	3	0	3	2	1	0	0	3	2	2	0	0	1	2	1	1	0	0	0	1	0	.69999999	0	0	0	0	0	0	2	0	1	0	0	0	0	0	37
24	0	3	3	0	3	2	1	0	0	3	2	2	0	0	1	2	1	1	0	0	0	1	0	.69999999	0	0	0	0	0	0	2	0	1	0	0	0	0	0	37
30		3	3	0	3	2	1	0	0	3	2	2	0	0	1	2	1	1	0	0	0	1	0	.69999999	0	0	0	0	0	0	2	0	0	1	0	0	0	0	37
36	1	3	3	0	3	2	1	0	0	3	2	2	0	0	1	2	1	1	0	0	0	1	0	.69999999	0	0	0	0	0	0	2	1	0	1	0	1	0	35	37
60	1	3	3	0	3	2	1	0	0	3	2	2	0	0	1	2	1	1	0	0	0	1	0	.69999999	0	0	0	0	0	0	2	1	1	0	0	1	0	210	37
96		3	3	0	3	2	1	0	0	3	2	2	0	0	1	2	1	1	0	0	0	1	0	.69999999	0	0	0	0	0	0	2								37
3	0	1	1	0	2	2	2	0	1	2	2	3		0	3	1	0	2	0	0	0	0	0	3	0	0			0		2	0	0	1	0	0			38
7	0	1	1	0	2	2	2	0	1	2	2	3		0	3	1	0	2	0	0	0	0	0	3	0	0			0		2	0	0	1	0	0	0	0	38
13	0	1	1	0	2	2	2	0	1	2	2	3		0	3	1	0	2	0	0	0	0	0	3	0	0			0		2	0	0	1	0	0	0	0	38
18		1	1	0	2	2	2	0	1	2	2	3		0	3	1	0	2	0	0	0	0	0	3	0	0			0		2	0	0	0	0	0	0	0	38
24	1	1	1	0	2	2	2	0	1	2	2	3		0	3	1	0	2	0	0	0	0	0	3	0	0			0		2		0	0					38
30		1	1	0	2	2	2	0	1	2	2	3		0	3	1	0	2	0	0	0	0	0	3	0	0			0		2		0	1					38
36	1	1	1	0	2	2	2	0	1	2	2	3		0	3	1	0	2	0	0	0	0	0	3	0	0			0		2		0	1					38
60	1	1	1	0	2	2	2	0	1	2	2	3		0	3	1	0	2	0	0	0	0	0	3	0	0			0		2	0	0	1	0	0	0	0	38
96	1	1	1	0	2	2	2	0	1	2	2	3		0	3	1	0	2	0	0	0	0	0	3	0	0			0		2		0	1					38
3	0	1	3	0	3	2	3	0	0	3	2	2	1	0	3	1	0	2	0	0	0	1		2.5	0	0	0	0	0	0	1	0	0	1	0	0			39
7	0	1	3	0	3	2	3	0	0	3	2	2	1	0	3	1	0	2	0	0	0	1		2.5	0	0	0	0	0	0	1	0	1	1	0	0	0	0	39
13	0	1	3	0	3	2	3	0	0	3	2	2	1	0	3	1	0	2	0	0	0	1		2.5	0	0	0	0	0	0	1	0	1	1	0	0	0	0	39
18		1	3	0	3	2	3	0	0	3	2	2	1	0	3	1	0	2	0	0	0	1		2.5	0	0	0	0	0	0	1	0	1	1	0	0	0	0	39
24	1	1	3	0	3	2	3	0	0	3	2	2	1	0	3	1	0	2	0	0	0	1		2.5	0	0	0	0	0	0	1	0	1	1	0	0	0	0	39
30		1	3	0	3	2	3	0	0	3	2	2	1	0	3	1	0	2	0	0	0	1		2.5	0	0	0	0	0	0	1	1	0	1	1	0	0	0	39
36	1	1	3	0	3	2	3	0	0	3	2	2	1	0	3	1	0	2	0	0	0	1		2.5	0	0	0	0	0	0	1	1	0	1	1	1	1610	700	39
60	1	1	3	0	3	2	3	0	0	3	2	2	1	0	3	1	0	2	0	0	0	1		2.5	0	0	0	0	0	0	1	0	0	1	0	0	0	0	39
96	1	1	3	0	3	2	3	0	0	3	2	2	1	0	3	1	0	2	0	0	0	1		2.5	0	0	0	0	0	0	1	0	0	1	0	0	0	0	39
3	0	1	3	0	2	2	2	0	1	3	2	1	0	0	2	2	1	2	0	0	0	1	0	1.2	0	0	0	0	0	0	1	0	0	0	0	0			40
7	0	1	3	0	2	2	2	0	1	3	2	1	0	0	2	2	1	2	0	0	0	1	0	1.2	0	0	0	0	0	0	1	0	0	0	0	0	0	0	40
13	1	1	3	0	2	2	2	0	1	3	2	1	0	0	2	2	1	2	0	0	0	1	0	1.2	0	0	0	0	0	0	1		1	0					40
18		1	3	0	2	2	2	0	1	3	2	1	0	0	2	2	1	2	0	0	0	1	0	1.2	0	0	0	0	0	0	1	0	0	0	0	0	0	0	40
24	1	1	3	0	2	2	2	0	1	3	2	1	0	0	2	2	1	2	0	0	0	1	0	1.2	0	0	0	0	0	0	1	0	0	0	0	0	0	0	40
30		1	3	0	2	2	2	0	1	3	2	1	0	0	2	2	1	2	0	0	0	1	0	1.2	0	0	0	0	0	0	1		1	0					40
36	1	1	3	0	2	2	2	0	1	3	2	1	0	0	2	2	1	2	0	0	0	1	0	1.2	0	0	0	0	0	0	1		1	0					40
60	1	1	3	0	2	2	2	0	1	3	2	1	0	0	2	2	1	2	0	0	0	1	0	1.2	0	0	0	0	0	0	1		0	0					40
96	1	1	3	0	2	2	2	0	1	3	2	1	0	0	2	2	1	2	0	0	0	1	0	1.2	0	0	0	0	0	0	1	0	0	1	0	0	0	0	40
3	0	1	2	0	1	2	3	0	1	3	2	2	1	0	2	1	1	2	0	0	1	0	0	1.5	1	0	0	0	0	0	2	0	0	1	0	0			41
7	0	1	2	0	1	2	3	0	1	3	2	2	1	0	2	1	1	2	0	0	1	0	0	1.5	1	0	0	0	0	0	2	0	0	1	0	0	0	0	41
13	0	1	2	0	1	2	3	0	1	3	2	2	1	0	2	1	1	2	0	0	1	0	0	1.5	1	0	0	0	0	0	2	0	0	1	0	0	0	0	41
18		1	2	0	1	2	3	0	1	3	2	2	1	0	2	1	1	2	0	0	1	0	0	1.5	1	0	0	0	0	0	2	0	0	1	0	0	0	0	41
24	1	1	2	0	1	2	3	0	1	3	2	2	1	0	2	1	1	2	0	0	1	0	0	1.5	1	0	0	0	0	0	2	0	0	1	0	0	0	0	41
30		1	2	0	1	2	3	0	1	3	2	2	1	0	2	1	1	2	0	0	1	0	0	1.5	1	0	0	0	0	0	2	1	0	0	1	0	35	0	41
36	1	1	2	0	1	2	3	0	1	3	2	2	1	0	2	1	1	2	0	0	1	0	0	1.5	1	0	0	0	0	0	2	0	0	0	0	0	0	0	41
60	1	1	2	0	1	2	3	0	1	3	2	2	1	0	2	1	1	2	0	0	1	0	0	1.5	1	0	0	0	0	0	2	0	0	1	0	0	0	0	41
96	1	1	2	0	1	2	3	0	1	3	2	2	1	0	2	1	1	2	0	0	1	0	0	1.5	1	0	0	0	0	0	2	0	0	1	0	0	0	0	41
3	0	1	2	0	2	2	2	0	1	3	2	3	0	0	3	1	0	2	0	1	1	0	0	2.5	0	0	0	0	0	0	2	0	0	1	0	0			42
7	0	1	2	0	2	2	2	0	1	3	2	3	0	0	3	1	0	2	0	1	1	0	0	2.5	0	0	0	0	0	0	2	0	0	1	0	0	0	0	42
13	0	1	2	0	2	2	2	0	1	3	2	3	0	0	3	1	0	2	0	1	1	0	0	2.5	0	0	0	0	0	0	2	0	0	1	0	0	0	0	42
18		1	2	0	2	2	2	0	1	3	2	3	0	0	3	1	0	2	0	1	1	0	0	2.5	0	0	0	0	0	0	2	0	1	1	0	0	0	0	42
24	1	1	2	0	2	2	2	0	1	3	2	3	0	0	3	1	0	2	0	1	1	0	0	2.5	0	0	0	0	0	0	2	0	1	1	0	0	0	0	42
30		1	2	0	2	2	2	0	1	3	2	3	0	0	3	1	0	2	0	1	1	0	0	2.5	0	0	0	0	0	0	2	1	0	1	1	0	25130	0	42
36	1	1	2	0	2	2	2	0	1	3	2	3	0	0	3	1	0	2	0	1	1	0	0	2.5	0	0	0	0	0	0	2	0	0	1	0	0	0	0	42
60	1	1	2	0	2	2	2	0	1	3	2	3	0	0	3	1	0	2	0	1	1	0	0	2.5	0	0	0	0	0	0	2	1	0	1	1	0	140	0	42
96	1	1	2	0	2	2	2	0	1	3	2	3	0	0	3	1	0	2	0	1	1	0	0	2.5	0	0	0	0	0	0	2	0	0	1	0	0	0	0	42
3	0	3	2	0	2	1	1	0	1	3	1	2		0	1	1	1	1	0	0	1	1			1	1	1	1	1	1	2	0	0	0	0	0			43
7	0	3	2	0	2	1	1	0	1	3	1	2		0	1	1	1	1	0	0	1	1			1	1	1	1	1	1	2	0	0	0	0	0	0	0	43
13	0	3	2	0	2	1	1	0	1	3	1	2		0	1	1	1	1	0	0	1	1			1	1	1	1	1	1	2	0	0	0	0	0	0	0	43
18		3	2	0	2	1	1	0	1	3	1	2		0	1	1	1	1	0	0	1	1			1	1	1	1	1	1	2	0	1	1	0	0	0	0	43
24	1	3	2	0	2	1	1	0	1	3	1	2		0	1	1	1	1	0	0	1	1			1	1	1	1	1	1	2	1	1	1	1	1	910	245	43
30		3	2	0	2	1	1	0	1	3	1	2		0	1	1	1	1	0	0	1	1			1	1	1	1	1	1	2		0	1					43
36		3	2	0	2	1	1	0	1	3	1	2		0	1	1	1	1	0	0	1	1			1	1	1	1	1	1	2		0	1					43
60	1	3	2	0	2	1	1	0	1	3	1	2		0	1	1	1	1	0	0	1	1			1	1	1	1	1	1	2	0	0	1	0	0	0	0	43
96	1	3	2	0	2	1	1	0	1	3	1	2		0	1	1	1	1	0	0	1	1			1	1	1	1	1	1	2	1	1	0	1	0	1855	0	43
3	0	2	3	1	3	1	3	0	0	2	2	3	1	0	3	1	0	2	0	1	0	1	0	2.3	1	0	0	1	1	1	2	0	0	0	0	0			44
7	0	2	3	1	3	1	3	0	0	2	2	3	1	0	3	1	0	2	0	1	0	1	0	2.3	1	0	0	1	1	1	2	0	0	0	0	0	0	0	44
13	0	2	3	1	3	1	3	0	0	2	2	3	1	0	3	1	0	2	0	1	0	1	0	2.3	1	0	0	1	1	1	2	0	0	1	0	0			44
18		2	3	1	3	1	3	0	0	2	2	3	1	0	3	1	0	2	0	1	0	1	0	2.3	1	0	0	1	1	1	2		0	1					44
24	1	2	3	1	3	1	3	0	0	2	2	3	1	0	3	1	0	2	0	1	0	1	0	2.3	1	0	0	1	1	1	2		0	1					44
30		2	3	1	3	1	3	0	0	2	2	3	1	0	3	1	0	2	0	1	0	1	0	2.3	1	0	0	1	1	1	2	0	0	1	0	0	0	0	44
36	0	2	3	1	3	1	3	0	0	2	2	3	1	0	3	1	0	2	0	1	0	1	0	2.3	1	0	0	1	1	1	2	0	0	1	0	0	0	0	44
60	1	2	3	1	3	1	3	0	0	2	2	3	1	0	3	1	0	2	0	1	0	1	0	2.3	1	0	0	1	1	1	2	0	0	1	0	0	0	0	44
96	1	2	3	1	3	1	3	0	0	2	2	3	1	0	3	1	0	2	0	1	0	1	0	2.3	1	0	0	1	1	1	2		0	1					44
3	0	2		0	3	2	3	1		3	1	3	0	0	3	1	0	2	0	0	0	1	0	4.9000001	1	0	0		0	0	2	0	0	1	0	0			45
7	1	2		0	3	2	3	1		3	1	3	0	0	3	1	0	2	0	0	0	1	0	4.9000001	1	0	0		0	0	2	0	0	1	0	0	0	0	45
13		2		0	3	2	3	1		3	1	3	0	0	3	1	0	2	0	0	0	1	0	4.9000001	1	0	0		0	0	2			1					45
18		2		0	3	2	3	1		3	1	3	0	0	3	1	0	2	0	0	0	1	0	4.9000001	1	0	0		0	0	2			1					45
24		2		0	3	2	3	1		3	1	3	0	0	3	1	0	2	0	0	0	1	0	4.9000001	1	0	0		0	0	2			1					45
30		2		0	3	2	3	1		3	1	3	0	0	3	1	0	2	0	0	0	1	0	4.9000001	1	0	0		0	0	2								45
36		2		0	3	2	3	1		3	1	3	0	0	3	1	0	2	0	0	0	1	0	4.9000001	1	0	0		0	0	2								45
60		2		0	3	2	3	1		3	1	3	0	0	3	1	0	2	0	0	0	1	0	4.9000001	1	0	0		0	0	2								45
96		2		0	3	2	3	1		3	1	3	0	0	3	1	0	2	0	0	0	1	0	4.9000001	1	0	0		0	0	2								45
3	0	3	3	1	3	1	1	0	0	3	1	2		0	1	1	1	1	0	0	1	1	2	.30000001	0	1	1	1	1	1	1	0	0	0	0	0			46
7	0	3	3	1	3	1	1	0	0	3	1	2		0	1	1	1	1	0	0	1	1	2	.30000001	0	1	1	1	1	1	1	1	0	0	1	0	420	0	46
13	0	3	3	1	3	1	1	0	0	3	1	2		0	1	1	1	1	0	0	1	1	2	.30000001	0	1	1	1	1	1	1	1	0	0	1	1	630	6860	46
18		3	3	1	3	1	1	0	0	3	1	2		0	1	1	1	1	0	0	1	1	2	.30000001	0	1	1	1	1	1	1	1	0	0	0	1	0	7840	46
24	1	3	3	1	3	1	1	0	0	3	1	2		0	1	1	1	1	0	0	1	1	2	.30000001	0	1	1	1	1	1	1	1	0	0	1	1	0	21875	46
30		3	3	1	3	1	1	0	0	3	1	2		0	1	1	1	1	0	0	1	1	2	.30000001	0	1	1	1	1	1	1		0	0					46
36	1	3	3	1	3	1	1	0	0	3	1	2		0	1	1	1	1	0	0	1	1	2	.30000001	0	1	1	1	1	1	1	1	0	0	1	1	8715	30310	46
60		3	3	1	3	1	1	0	0	3	1	2		0	1	1	1	1	0	0	1	1	2	.30000001	0	1	1	1	1	1	1								46
96		3	3	1	3	1	1	0	0	3	1	2		0	1	1	1	1	0	0	1	1	2	.30000001	0	1	1	1	1	1	1								46
3	0	1	3	0	3	1	1	0	0	3	2	1	0	0	1	2	0	1	0	0	0	1	0	2	1	0	0	0	0	0	2	0	0	0	0	0			47
7	0	1	3	0	3	1	1	0	0	3	2	1	0	0	1	2	0	1	0	0	0	1	0	2	1	0	0	0	0	0	2	0	1	0	0	0	0	0	47
13	0	1	3	0	3	1	1	0	0	3	2	1	0	0	1	2	0	1	0	0	0	1	0	2	1	0	0	0	0	0	2	0	0	0	0	0	0	0	47
18		1	3	0	3	1	1	0	0	3	2	1	0	0	1	2	0	1	0	0	0	1	0	2	1	0	0	0	0	0	2	0	1	0	0	0	0	0	47
24	1	1	3	0	3	1	1	0	0	3	2	1	0	0	1	2	0	1	0	0	0	1	0	2	1	0	0	0	0	0	2	0	1	0	0	0	0	0	47
30		1	3	0	3	1	1	0	0	3	2	1	0	0	1	2	0	1	0	0	0	1	0	2	1	0	0	0	0	0	2		0	0					47
36	1	1	3	0	3	1	1	0	0	3	2	1	0	0	1	2	0	1	0	0	0	1	0	2	1	0	0	0	0	0	2	0	0	0	0	0	0	0	47
60	1	1	3	0	3	1	1	0	0	3	2	1	0	0	1	2	0	1	0	0	0	1	0	2	1	0	0	0	0	0	2	0	0	0	0	0	0	0	47
96	1	1	3	0	3	1	1	0	0	3	2	1	0	0	1	2	0	1	0	0	0	1	0	2	1	0	0	0	0	0	2	0	1	0	0	0	0	0	47
3	0	1	3	0	2	2	2	0	1	2	2	2		0	1	1	1	2	0	0	0	0	0	.5	0	0		1	1	1	2	0	0	0	0	0			48
7	0	1	3	0	2	2	2	0	1	2	2	2		0	1	1	1	2	0	0	0	0	0	.5	0	0		1	1	1	2	0	1	0	0	0	0	0	48
13	0	1	3	0	2	2	2	0	1	2	2	2		0	1	1	1	2	0	0	0	0	0	.5	0	0		1	1	1	2	0	1	0	0	0	0	0	48
18		1	3	0	2	2	2	0	1	2	2	2		0	1	1	1	2	0	0	0	0	0	.5	0	0		1	1	1	2	0	0	0	0	0	0	0	48
24	1	1	3	0	2	2	2	0	1	2	2	2		0	1	1	1	2	0	0	0	0	0	.5	0	0		1	1	1	2	1	0	0	1	0	350	0	48
30		1	3	0	2	2	2	0	1	2	2	2		0	1	1	1	2	0	0	0	0	0	.5	0	0		1	1	1	2	0	0	1	0	0	0	0	48
36	1	1	3	0	2	2	2	0	1	2	2	2		0	1	1	1	2	0	0	0	0	0	.5	0	0		1	1	1	2	1	0	1	1	0	15505	0	48
60	1	1	3	0	2	2	2	0	1	2	2	2		0	1	1	1	2	0	0	0	0	0	.5	0	0		1	1	1	2	0	0	1	0	0	0	0	48
96	1	1	3	0	2	2	2	0	1	2	2	2		0	1	1	1	2	0	0	0	0	0	.5	0	0		1	1	1	2	1	1	1	1	0	1435	0	48
3	0	2	3	1	2	1	2	0	0	2	1	2	0	0	1	1	0	1	1	0	0	1	0	1.62	1	0	0	0	0	0	1	0	0	0	0	0			49
7	0	2	3	1	2	1	2	0	0	2	1	2	0	0	1	1	0	1	1	0	0	1	0	1.62	1	0	0	0	0	0	1	0	1	0	0	0	0	0	49
13	1	2	3	1	2	1	2	0	0	2	1	2	0	0	1	1	0	1	1	0	0	1	0	1.62	1	0	0	0	0	0	1	0	0	0	0	0	0	0	49
18		2	3	1	2	1	2	0	0	2	1	2	0	0	1	1	0	1	1	0	0	1	0	1.62	1	0	0	0	0	0	1	0	0	0	0	0	0	0	49
24	1	2	3	1	2	1	2	0	0	2	1	2	0	0	1	1	0	1	1	0	0	1	0	1.62	1	0	0	0	0	0	1	0	0	0	0	0	0	0	49
30		2	3	1	2	1	2	0	0	2	1	2	0	0	1	1	0	1	1	0	0	1	0	1.62	1	0	0	0	0	0	1		1	1					49
36	1	2	3	1	2	1	2	0	0	2	1	2	0	0	1	1	0	1	1	0	0	1	0	1.62	1	0	0	0	0	0	1		1	1					49
60	1	2	3	1	2	1	2	0	0	2	1	2	0	0	1	1	0	1	1	0	0	1	0	1.62	1	0	0	0	0	0	1	0	0	1	0	0	0	0	49
96	0	2	3	1	2	1	2	0	0	2	1	2	0	0	1	1	0	1	1	0	0	1	0	1.62	1	0	0	0	0	0	1	0	0	1	0	0	0	0	49
3	0	3	2	1	3	2	1	0	1	3	2	1	0	0	1	1	1	1	0	0	0	0	0	.60000002	1	0	0	1	1	1	1	0	0	0	0	0			50
7	0	3	2	1	3	2	1	0	1	3	2	1	0	0	1	1	1	1	0	0	0	0	0	.60000002	1	0	0	1	1	1	1	0	1	0	0	0	0	0	50
13	0	3	2	1	3	2	1	0	1	3	2	1	0	0	1	1	1	1	0	0	0	0	0	.60000002	1	0	0	1	1	1	1	0	0	0	0	0	0	0	50
18		3	2	1	3	2	1	0	1	3	2	1	0	0	1	1	1	1	0	0	0	0	0	.60000002	1	0	0	1	1	1	1	1	0	0	1	1	2485	140	50
24	1	3	2	1	3	2	1	0	1	3	2	1	0	0	1	1	1	1	0	0	0	0	0	.60000002	1	0	0	1	1	1	1	1	0	0	0	1	0	70	50
30		3	2	1	3	2	1	0	1	3	2	1	0	0	1	1	1	1	0	0	0	0	0	.60000002	1	0	0	1	1	1	1	1	0	1	0	1	0	35	50
36	0	3	2	1	3	2	1	0	1	3	2	1	0	0	1	1	1	1	0	0	0	0	0	.60000002	1	0	0	1	1	1	1	1	0	1	0	1	0	840	50
60	1	3	2	1	3	2	1	0	1	3	2	1	0	0	1	1	1	1	0	0	0	0	0	.60000002	1	0	0	1	1	1	1	1	0	0	0	1	0	770	50
96	1	3	2	1	3	2	1	0	1	3	2	1	0	0	1	1	1	1	0	0	0	0	0	.60000002	1	0	0	1	1	1	1	1	0	0	1	1	420	35	50
3	0	1	2	0	1	2	2	0	1	2	2	1	1	0	1	1	0	1	0	0	0	1	1	1.6	0	1	1		1		2	0	1	0	0	0			51
7	0	1	2	0	1	2	2	0	1	2	2	1	1	0	1	1	0	1	0	0	0	1	1	1.6	0	1	1		1		2	0	0	0	0	0	0	0	51
13	1	1	2	0	1	2	2	0	1	2	2	1	1	0	1	1	0	1	0	0	0	1	1	1.6	0	1	1		1		2	1	1	0	0	1	0	105	51
18		1	2	0	1	2	2	0	1	2	2	1	1	0	1	1	0	1	0	0	0	1	1	1.6	0	1	1		1		2	1	0	0	0	1	0	35	51
24	0	1	2	0	1	2	2	0	1	2	2	1	1	0	1	1	0	1	0	0	0	1	1	1.6	0	1	1		1		2	0	0	0	0	0	0	0	51
30		1	2	0	1	2	2	0	1	2	2	1	1	0	1	1	0	1	0	0	0	1	1	1.6	0	1	1		1		2		0	1					51
36	1	1	2	0	1	2	2	0	1	2	2	1	1	0	1	1	0	1	0	0	0	1	1	1.6	0	1	1		1		2	0	0	1	0	0	0	0	51
60	1	1	2	0	1	2	2	0	1	2	2	1	1	0	1	1	0	1	0	0	0	1	1	1.6	0	1	1		1		2	0	0	1	0	0	0	0	51
96	1	1	2	0	1	2	2	0	1	2	2	1	1	0	1	1	0	1	0	0	0	1	1	1.6	0	1	1		1		2	0	0	1	0	0	0	0	51
3	0	2	3	0	1	2	2	0	1	2	2	2	1	0	1	1	1	1	0	0	0	1	1	1.6	0	1	0	0	1	0	1	0	0	0	0	0			52
7	0	2	3	0	1	2	2	0	1	2	2	2	1	0	1	1	1	1	0	0	0	1	1	1.6	0	1	0	0	1	0	1	0	0	0	0	0	0	0	52
13	0	2	3	0	1	2	2	0	1	2	2	2	1	0	1	1	1	1	0	0	0	1	1	1.6	0	1	0	0	1	0	1	0	0	0	0	0	0	0	52
18		2	3	0	1	2	2	0	1	2	2	2	1	0	1	1	1	1	0	0	0	1	1	1.6	0	1	0	0	1	0	1	0	0	0	0	0	0	0	52
24	1	2	3	0	1	2	2	0	1	2	2	2	1	0	1	1	1	1	0	0	0	1	1	1.6	0	1	0	0	1	0	1	1	0	0	1	1	945	70	52
30		2	3	0	1	2	2	0	1	2	2	2	1	0	1	1	1	1	0	0	0	1	1	1.6	0	1	0	0	1	0	1	0	0	0	0	0	0	0	52
36	0	2	3	0	1	2	2	0	1	2	2	2	1	0	1	1	1	1	0	0	0	1	1	1.6	0	1	0	0	1	0	1	0	0	0	0	0	0	0	52
60	1	2	3	0	1	2	2	0	1	2	2	2	1	0	1	1	1	1	0	0	0	1	1	1.6	0	1	0	0	1	0	1	0	1	1	0	0	0	0	52
96	0	2	3	0	1	2	2	0	1	2	2	2	1	0	1	1	1	1	0	0	0	1	1	1.6	0	1	0	0	1	0	1	1	0	1	1	0	70	0	52
3	0	1	2	0	2	2	2	0	0	3	2	3	1	0	1	2	1	1	0	0	1	1	0	1.2	0	0	0	0	0	0	1	0	1	0	0	0			53
7	0	1	2	0	2	2	2	0	0	3	2	3	1	0	1	2	1	1	0	0	1	1	0	1.2	0	0	0	0	0	0	1		0	0					53
13	0	1	2	0	2	2	2	0	0	3	2	3	1	0	1	2	1	1	0	0	1	1	0	1.2	0	0	0	0	0	0	1	0	1	0	0	0	0	0	53
18		1	2	0	2	2	2	0	0	3	2	3	1	0	1	2	1	1	0	0	1	1	0	1.2	0	0	0	0	0	0	1	0	1	0	0	0	0	0	53
24	1	1	2	0	2	2	2	0	0	3	2	3	1	0	1	2	1	1	0	0	1	1	0	1.2	0	0	0	0	0	0	1	1	1	0	1	1	245	0	53
30		1	2	0	2	2	2	0	0	3	2	3	1	0	1	2	1	1	0	0	1	1	0	1.2	0	0	0	0	0	0	1	0	0	0	0	0	0	0	53
36	1	1	2	0	2	2	2	0	0	3	2	3	1	0	1	2	1	1	0	0	1	1	0	1.2	0	0	0	0	0	0	1		0	0					53
60	1	1	2	0	2	2	2	0	0	3	2	3	1	0	1	2	1	1	0	0	1	1	0	1.2	0	0	0	0	0	0	1	0	1	0	0	0	0	0	53
96	1	1	2	0	2	2	2	0	0	3	2	3	1	0	1	2	1	1	0	0	1	1	0	1.2	0	0	0	0	0	0	1	0	0	1	0	0	0	0	53
3	0	1	1	0	2	1	3	0	0	2	2	2	0	0	3	1	0	2	0	1	1	1	0	2.4000001	1	0	1		1	1	2	0	0	0	0	0			54
7	0	1	1	0	2	1	3	0	0	2	2	2	0	0	3	1	0	2	0	1	1	1	0	2.4000001	1	0	1		1	1	2	0	1	0	0	0	0	0	54
13	0	1	1	0	2	1	3	0	0	2	2	2	0	0	3	1	0	2	0	1	1	1	0	2.4000001	1	0	1		1	1	2	0	0	1	0	0	0	0	54
18		1	1	0	2	1	3	0	0	2	2	2	0	0	3	1	0	2	0	1	1	1	0	2.4000001	1	0	1		1	1	2	0	0	1	0	0	0	0	54
24	1	1	1	0	2	1	3	0	0	2	2	2	0	0	3	1	0	2	0	1	1	1	0	2.4000001	1	0	1		1	1	2	0	0	1	0	0	0	0	54
30		1	1	0	2	1	3	0	0	2	2	2	0	0	3	1	0	2	0	1	1	1	0	2.4000001	1	0	1		1	1	2		0	1			0	0	54
36		1	1	0	2	1	3	0	0	2	2	2	0	0	3	1	0	2	0	1	1	1	0	2.4000001	1	0	1		1	1	2	1	0	1	1	0	1365	0	54
60	1	1	1	0	2	1	3	0	0	2	2	2	0	0	3	1	0	2	0	1	1	1	0	2.4000001	1	0	1		1	1	2	0	0	1	0	0	0	0	54
96	1	1	1	0	2	1	3	0	0	2	2	2	0	0	3	1	0	2	0	1	1	1	0	2.4000001	1	0	1		1	1	2	0	0	1	0	0	0	0	54
3	0	2	3	0	3	1	2	0	0	2	1	2	1	0	1	1	1	1	1	1	0	0	2	2.5	0	1			1		1	0	0	1	0	0			55
7	0	2	3	0	3	1	2	0	0	2	1	2	1	0	1	1	1	1	1	1	0	0	2	2.5	0	1			1		1	0	0	1	0	0	0	0	55
13	0	2	3	0	3	1	2	0	0	2	1	2	1	0	1	1	1	1	1	1	0	0	2	2.5	0	1			1		1	0	0	1	0	0	0	0	55
18		2	3	0	3	1	2	0	0	2	1	2	1	0	1	1	1	1	1	1	0	0	2	2.5	0	1			1		1	0	0	1	0	0	0	0	55
24	1	2	3	0	3	1	2	0	0	2	1	2	1	0	1	1	1	1	1	1	0	0	2	2.5	0	1			1		1	0	0	1	0	0	0	0	55
30		2	3	0	3	1	2	0	0	2	1	2	1	0	1	1	1	1	1	1	0	0	2	2.5	0	1			1		1		0	0					55
36	0	2	3	0	3	1	2	0	0	2	1	2	1	0	1	1	1	1	1	1	0	0	2	2.5	0	1			1		1	1	0	0	1	0	70	0	55
60	1	2	3	0	3	1	2	0	0	2	1	2	1	0	1	1	1	1	1	1	0	0	2	2.5	0	1			1		1	1	0	1	1	0	350	0	55
96	1	2	3	0	3	1	2	0	0	2	1	2	1	0	1	1	1	1	1	1	0	0	2	2.5	0	1			1		1	0	0	1	0	0	0	0	55
3	0	3	2	0	2	2	1	1	1	3	2	2	0	1	3	1	0	2	0	0	1	1		10	1	1	1	1	1	1	1	0	1	0	0	0			56
7	0	3	2	0	2	2	1	1	1	3	2	2	0	1	3	1	0	2	0	0	1	1		10	1	1	1	1	1	1	1	0	1	0	0	0	0	0	56
13	1	3	2	0	2	2	1	1	1	3	2	2	0	1	3	1	0	2	0	0	1	1		10	1	1	1	1	1	1	1	1	1	0	1	0	2660	0	56
18		3	2	0	2	2	1	1	1	3	2	2	0	1	3	1	0	2	0	0	1	1		10	1	1	1	1	1	1	1	0	0	0	0	0	0	0	56
24	0	3	2	0	2	2	1	1	1	3	2	2	0	1	3	1	0	2	0	0	1	1		10	1	1	1	1	1	1	1	1	0	0	1	0	43645	0	56
30		3	2	0	2	2	1	1	1	3	2	2	0	1	3	1	0	2	0	0	1	1		10	1	1	1	1	1	1	1		0	1					56
36	1	3	2	0	2	2	1	1	1	3	2	2	0	1	3	1	0	2	0	0	1	1		10	1	1	1	1	1	1	1	0	0	1	0	0	0	0	56
60	1	3	2	0	2	2	1	1	1	3	2	2	0	1	3	1	0	2	0	0	1	1		10	1	1	1	1	1	1	1		1	1					56
96		3	2	0	2	2	1	1	1	3	2	2	0	1	3	1	0	2	0	0	1	1		10	1	1	1	1	1	1	1								56
3	0	1		0	2	2	2	0		2	2	2		0	1	1	0	1	0	1	1	1	2	1.6	1						2		0	1					57
7		1		0	2	2	2	0		2	2	2		0	1	1	0	1	0	1	1	1	2	1.6	1						2			1					57
13		1		0	2	2	2	0		2	2	2		0	1	1	0	1	0	1	1	1	2	1.6	1						2			1					57
18		1		0	2	2	2	0		2	2	2		0	1	1	0	1	0	1	1	1	2	1.6	1						2			1					57
24		1		0	2	2	2	0		2	2	2		0	1	1	0	1	0	1	1	1	2	1.6	1						2			1					57
30		1		0	2	2	2	0		2	2	2		0	1	1	0	1	0	1	1	1	2	1.6	1						2								57
36		1		0	2	2	2	0		2	2	2		0	1	1	0	1	0	1	1	1	2	1.6	1						2								57
60		1		0	2	2	2	0		2	2	2		0	1	1	0	1	0	1	1	1	2	1.6	1						2								57
96		1		0	2	2	2	0		2	2	2		0	1	1	0	1	0	1	1	1	2	1.6	1						2								57
3	0	1	3	0	1	2	2	0	0	3	2	3	0	0	3	1	1	2	0	1	0	0	2	7.1999998	1	1	1	0	1	1	1	0	0	0	0	0			58
7	0	1	3	0	1	2	2	0	0	3	2	3	0	0	3	1	1	2	0	1	0	0	2	7.1999998	1	1	1	0	1	1	1	0	0	0	0	0	0	0	58
13	0	1	3	0	1	2	2	0	0	3	2	3	0	0	3	1	1	2	0	1	0	0	2	7.1999998	1	1	1	0	1	1	1	0	0	0	0	0	0	0	58
18		1	3	0	1	2	2	0	0	3	2	3	0	0	3	1	1	2	0	1	0	0	2	7.1999998	1	1	1	0	1	1	1	0	0	0	0	0	0	0	58
24	0	1	3	0	1	2	2	0	0	3	2	3	0	0	3	1	1	2	0	1	0	0	2	7.1999998	1	1	1	0	1	1	1	0	0	0	0	0	0	0	58
30		1	3	0	1	2	2	0	0	3	2	3	0	0	3	1	1	2	0	1	0	0	2	7.1999998	1	1	1	0	1	1	1		0	1					58
36	0	1	3	0	1	2	2	0	0	3	2	3	0	0	3	1	1	2	0	1	0	0	2	7.1999998	1	1	1	0	1	1	1	0	0	1	0	0	0	0	58
60	1	1	3	0	1	2	2	0	0	3	2	3	0	0	3	1	1	2	0	1	0	0	2	7.1999998	1	1	1	0	1	1	1		0	1					58
96	1	1	3	0	1	2	2	0	0	3	2	3	0	0	3	1	1	2	0	1	0	0	2	7.1999998	1	1	1	0	1	1	1	0	0	1	0	0	0	0	58
3	0	1	2	0	1	2	2	1	1	1	2	3		0	1	2	1	1	0	0	0	1	0	1.2	1	0			1	1	2	0	1	0	0	0			59
7	0	1	2	0	1	2	2	1	1	1	2	3		0	1	2	1	1	0	0	0	1	0	1.2	1	0			1	1	2	0	1	0	0	0	0	0	59
13	0	1	2	0	1	2	2	1	1	1	2	3		0	1	2	1	1	0	0	0	1	0	1.2	1	0			1	1	2		0	1					59
18		1	2	0	1	2	2	1	1	1	2	3		0	1	2	1	1	0	0	0	1	0	1.2	1	0			1	1	2		0	0					59
24	1	1	2	0	1	2	2	1	1	1	2	3		0	1	2	1	1	0	0	0	1	0	1.2	1	0			1	1	2		0	0					59
30		1	2	0	1	2	2	1	1	1	2	3		0	1	2	1	1	0	0	0	1	0	1.2	1	0			1	1	2	0	0	1	0	0	0	0	59
36	1	1	2	0	1	2	2	1	1	1	2	3		0	1	2	1	1	0	0	0	1	0	1.2	1	0			1	1	2	0	0	1	0	0	0	0	59
60	1	1	2	0	1	2	2	1	1	1	2	3		0	1	2	1	1	0	0	0	1	0	1.2	1	0			1	1	2		1	1					59
96	1	1	2	0	1	2	2	1	1	1	2	3		0	1	2	1	1	0	0	0	1	0	1.2	1	0			1	1	2	0	0	1	0	0	0	0	59
3	0	2	2	1	3	2	3	0	0	2	2	2	0	0	1	2	1	1	0	0	0	1	0	1	0	0	1	1	1	1	2	0	0	0	0	0			60
7	0	2	2	1	3	2	3	0	0	2	2	2	0	0	1	2	1	1	0	0	0	1	0	1	0	0	1	1	1	1	2	0	0	0	0	0	0	0	60
13	1	2	2	1	3	2	3	0	0	2	2	2	0	0	1	2	1	1	0	0	0	1	0	1	0	0	1	1	1	1	2	0	0	0	0	0	0	0	60
18		2	2	1	3	2	3	0	0	2	2	2	0	0	1	2	1	1	0	0	0	1	0	1	0	0	1	1	1	1	2	0	0	1	0	0	0	0	60
24	1	2	2	1	3	2	3	0	0	2	2	2	0	0	1	2	1	1	0	0	0	1	0	1	0	0	1	1	1	1	2	0	0	1	0	0	0	0	60
30		2	2	1	3	2	3	0	0	2	2	2	0	0	1	2	1	1	0	0	0	1	0	1	0	0	1	1	1	1	2		1	1					60
36	0	2	2	1	3	2	3	0	0	2	2	2	0	0	1	2	1	1	0	0	0	1	0	1	0	0	1	1	1	1	2	1	1	1	1	1	283920	9100	60
60	1	2	2	1	3	2	3	0	0	2	2	2	0	0	1	2	1	1	0	0	0	1	0	1	0	0	1	1	1	1	2	1	0	1	1	1	0	805	60
96	1	2	2	1	3	2	3	0	0	2	2	2	0	0	1	2	1	1	0	0	0	1	0	1	0	0	1	1	1	1	2	0	0	1	0	0	0	0	60
3	0	1	3	0	1	2	2	0	0	3	2	2	0	0	2	1	0	2	1	0	0	1	0	4	0	0	0	0	0	0	1	0	0	0	0	0			61
7	0	1	3	0	1	2	2	0	0	3	2	2	0	0	2	1	0	2	1	0	0	1	0	4	0	0	0	0	0	0	1	0	0	0	0	0	0	0	61
13	0	1	3	0	1	2	2	0	0	3	2	2	0	0	2	1	0	2	1	0	0	1	0	4	0	0	0	0	0	0	1	0	0	0	0	0	0	0	61
18		1	3	0	1	2	2	0	0	3	2	2	0	0	2	1	0	2	1	0	0	1	0	4	0	0	0	0	0	0	1	0	0	1	0	0	0	0	61
24	0	1	3	0	1	2	2	0	0	3	2	2	0	0	2	1	0	2	1	0	0	1	0	4	0	0	0	0	0	0	1	0	0	1	0	0	0	0	61
30		1	3	0	1	2	2	0	0	3	2	2	0	0	2	1	0	2	1	0	0	1	0	4	0	0	0	0	0	0	1	0	1	1	0	0	0	0	61
36	1	1	3	0	1	2	2	0	0	3	2	2	0	0	2	1	0	2	1	0	0	1	0	4	0	0	0	0	0	0	1		1	1					61
60	1	1	3	0	1	2	2	0	0	3	2	2	0	0	2	1	0	2	1	0	0	1	0	4	0	0	0	0	0	0	1	0	0	1	0	0	0	0	61
96	1	1	3	0	1	2	2	0	0	3	2	2	0	0	2	1	0	2	1	0	0	1	0	4	0	0	0	0	0	0	1	0	0	1	0	0	0	0	61
3	0	3	2	0	3	1	2	0	0	3	1	2	0	0	1	2	1	1	0	0	0	1	2	2	0	1	1	1	1	1	2	0	0	0	0	0			62
7	0	3	2	0	3	1	2	0	0	3	1	2	0	0	1	2	1	1	0	0	0	1	2	2	0	1	1	1	1	1	2	0	1	0	0	0	0	0	62
13	0	3	2	0	3	1	2	0	0	3	1	2	0	0	1	2	1	1	0	0	0	1	2	2	0	1	1	1	1	1	2	0	1	0	0	0	0	0	62
18		3	2	0	3	1	2	0	0	3	1	2	0	0	1	2	1	1	0	0	0	1	2	2	0	1	1	1	1	1	2	1	1	0	1	0	15540	0	62
24	1	3	2	0	3	1	2	0	0	3	1	2	0	0	1	2	1	1	0	0	0	1	2	2	0	1	1	1	1	1	2	1	1	0	1	0	14105	0	62
30		3	2	0	3	1	2	0	0	3	1	2	0	0	1	2	1	1	0	0	0	1	2	2	0	1	1	1	1	1	2	0	0	0	0	0	0	0	62
36	0	3	2	0	3	1	2	0	0	3	1	2	0	0	1	2	1	1	0	0	0	1	2	2	0	1	1	1	1	1	2	0	0	0	0	0	0	0	62
60	1	3	2	0	3	1	2	0	0	3	1	2	0	0	1	2	1	1	0	0	0	1	2	2	0	1	1	1	1	1	2	1	0	1	0	1	0	140	62
96	1	3	2	0	3	1	2	0	0	3	1	2	0	0	1	2	1	1	0	0	0	1	2	2	0	1	1	1	1	1	2	0	0	1	0	0	0	0	62
3	0	1	2	1	2	2	2	0	0	3	2	1	0	0	1	1	1	1	0	0	1	1	0	1	0	1	0	0	1	0	2	0	1	1	0	0			63
7	0	1	2	1	2	2	2	0	0	3	2	1	0	0	1	1	1	1	0	0	1	1	0	1	0	1	0	0	1	0	2	0	0	1	0	0	0	0	63
13	0	1	2	1	2	2	2	0	0	3	2	1	0	0	1	1	1	1	0	0	1	1	0	1	0	1	0	0	1	0	2	0	0	1	0	0	0	0	63
18		1	2	1	2	2	2	0	0	3	2	1	0	0	1	1	1	1	0	0	1	1	0	1	0	1	0	0	1	0	2	0	0	0	0	0	0	0	63
24	1	1	2	1	2	2	2	0	0	3	2	1	0	0	1	1	1	1	0	0	1	1	0	1	0	1	0	0	1	0	2	1	0	0	1	1	4900	210	63
30		1	2	1	2	2	2	0	0	3	2	1	0	0	1	1	1	1	0	0	1	1	0	1	0	1	0	0	1	0	2		1	0					63
36	1	1	2	1	2	2	2	0	0	3	2	1	0	0	1	1	1	1	0	0	1	1	0	1	0	1	0	0	1	0	2	1	1	0	0	1	0	840	63
60	1	1	2	1	2	2	2	0	0	3	2	1	0	0	1	1	1	1	0	0	1	1	0	1	0	1	0	0	1	0	2	1	0	1	0	1	0	525	63
96		1	2	1	2	2	2	0	0	3	2	1	0	0	1	1	1	1	0	0	1	1	0	1	0	1	0	0	1	0	2								63
3	0	3	2	1	3	2	2	0	0	3	2	2	1	0	1	1	1	2	0	0	0	1	0	1.5	0	0		0	0	0	2	0	0	0	0	0			64
7	0	3	2	1	3	2	2	0	0	3	2	2	1	0	1	1	1	2	0	0	0	1	0	1.5	0	0		0	0	0	2	0	1	0	0	0	0	0	64
13	0	3	2	1	3	2	2	0	0	3	2	2	1	0	1	1	1	2	0	0	0	1	0	1.5	0	0		0	0	0	2	0	0	0	0	0	0	0	64
18		3	2	1	3	2	2	0	0	3	2	2	1	0	1	1	1	2	0	0	0	1	0	1.5	0	0		0	0	0	2	1	0	0	1	0	175	0	64
24	1	3	2	1	3	2	2	0	0	3	2	2	1	0	1	1	1	2	0	0	0	1	0	1.5	0	0		0	0	0	2	0	0	0	0	0	0	0	64
30		3	2	1	3	2	2	0	0	3	2	2	1	0	1	1	1	2	0	0	0	1	0	1.5	0	0		0	0	0	2	0	0	1	0	0	0	0	64
36	1	3	2	1	3	2	2	0	0	3	2	2	1	0	1	1	1	2	0	0	0	1	0	1.5	0	0		0	0	0	2	0	0	1	0	0	0	0	64
60	1	3	2	1	3	2	2	0	0	3	2	2	1	0	1	1	1	2	0	0	0	1	0	1.5	0	0		0	0	0	2	0	0	1	0	0	0	0	64
96	1	3	2	1	3	2	2	0	0	3	2	2	1	0	1	1	1	2	0	0	0	1	0	1.5	0	0		0	0	0	2		1	1					64
3	0	1		0	1	2	2	0		1	2	2	0	0	1	1	1	1	0	1	1	1	0	1.2	1	0	0		0	0	1	0	0	0	0	0			65
7		1		0	1	2	2	0		1	2	2	0	0	1	1	1	1	0	1	1	1	0	1.2	1	0	0		0	0	1			0					65
13		1		0	1	2	2	0		1	2	2	0	0	1	1	1	1	0	1	1	1	0	1.2	1	0	0		0	0	1			0					65
18		1		0	1	2	2	0		1	2	2	0	0	1	1	1	1	0	1	1	1	0	1.2	1	0	0		0	0	1			0					65
24		1		0	1	2	2	0		1	2	2	0	0	1	1	1	1	0	1	1	1	0	1.2	1	0	0		0	0	1			0					65
30		1		0	1	2	2	0		1	2	2	0	0	1	1	1	1	0	1	1	1	0	1.2	1	0	0		0	0	1								65
36		1		0	1	2	2	0		1	2	2	0	0	1	1	1	1	0	1	1	1	0	1.2	1	0	0		0	0	1								65
60		1		0	1	2	2	0		1	2	2	0	0	1	1	1	1	0	1	1	1	0	1.2	1	0	0		0	0	1								65
96		1		0	1	2	2	0		1	2	2	0	0	1	1	1	1	0	1	1	1	0	1.2	1	0	0		0	0	1								65
3	0	3	1	1	2	2	2	0	1	2	2	2	0	0	1	2	1	2	0	1	0	1		2	1	0	0	0	0	0	1	0	0	0	0	0			66
7		3	1	1	2	2	2	0	1	2	2	2	0	0	1	2	1	2	0	1	0	1		2	1	0	0	0	0	0	1			0					66
13	1	3	1	1	2	2	2	0	1	2	2	2	0	0	1	2	1	2	0	1	0	1		2	1	0	0	0	0	0	1	0	1	0	0	0	0	0	66
18		3	1	1	2	2	2	0	1	2	2	2	0	0	1	2	1	2	0	1	0	1		2	1	0	0	0	0	0	1		0	0					66
24	1	3	1	1	2	2	2	0	1	2	2	2	0	0	1	2	1	2	0	1	0	1		2	1	0	0	0	0	0	1		0	0					66
30		3	1	1	2	2	2	0	1	2	2	2	0	0	1	2	1	2	0	1	0	1		2	1	0	0	0	0	0	1		1	1					66
36	1	3	1	1	2	2	2	0	1	2	2	2	0	0	1	2	1	2	0	1	0	1		2	1	0	0	0	0	0	1		1	1					66
60	1	3	1	1	2	2	2	0	1	2	2	2	0	0	1	2	1	2	0	1	0	1		2	1	0	0	0	0	0	1	0	0	0	0	0	0	0	66
96		3	1	1	2	2	2	0	1	2	2	2	0	0	1	2	1	2	0	1	0	1		2	1	0	0	0	0	0	1								66
3	0	1	2	0	2	2	2	0	0	3	2	2	0	0	1	2	1	1	0	0	0	1	0	1	0	0	0	0	0	0	1		1	0					67
7	0	1	2	0	2	2	2	0	0	3	2	2	0	0	1	2	1	1	0	0	0	1	0	1	0	0	0	0	0	0	1	0	0	0	0	0	0	0	67
13	0	1	2	0	2	2	2	0	0	3	2	2	0	0	1	2	1	1	0	0	0	1	0	1	0	0	0	0	0	0	1	0	1	0	0	0	0	0	67
18		1	2	0	2	2	2	0	0	3	2	2	0	0	1	2	1	1	0	0	0	1	0	1	0	0	0	0	0	0	1	0	1	1	0	0	0	0	67
24	1	1	2	0	2	2	2	0	0	3	2	2	0	0	1	2	1	1	0	0	0	1	0	1	0	0	0	0	0	0	1	0	1	1	0	0	0	0	67
30		1	2	0	2	2	2	0	0	3	2	2	0	0	1	2	1	1	0	0	0	1	0	1	0	0	0	0	0	0	1		0	0					67
36	1	1	2	0	2	2	2	0	0	3	2	2	0	0	1	2	1	1	0	0	0	1	0	1	0	0	0	0	0	0	1	0	0	0	0	0	0	0	67
60	1	1	2	0	2	2	2	0	0	3	2	2	0	0	1	2	1	1	0	0	0	1	0	1	0	0	0	0	0	0	1	0	0	1	0	0	0	0	67
96	1	1	2	0	2	2	2	0	0	3	2	2	0	0	1	2	1	1	0	0	0	1	0	1	0	0	0	0	0	0	1	0	0	1	0	0	0	0	67
3	0	1	2	0	1	2	2		1	2	2	2	0		1	1	1	1	0	0	1	1	0	1.2	0	0			1	1	2		1	0					68
7	0	1	2	0	1	2	2		1	2	2	2	0		1	1	1	1	0	0	1	1	0	1.2	0	0			1	1	2	0	1	0	0	0	0	0	68
13	0	1	2	0	1	2	2		1	2	2	2	0		1	1	1	1	0	0	1	1	0	1.2	0	0			1	1	2	0	1	0	0	0	0	0	68
18		1	2	0	1	2	2		1	2	2	2	0		1	1	1	1	0	0	1	1	0	1.2	0	0			1	1	2	0	0	0	0	0	0	0	68
24	1	1	2	0	1	2	2		1	2	2	2	0		1	1	1	1	0	0	1	1	0	1.2	0	0			1	1	2	0	0	0	0	0	0	0	68
30		1	2	0	1	2	2		1	2	2	2	0		1	1	1	1	0	0	1	1	0	1.2	0	0			1	1	2		0	0					68
36	1	1	2	0	1	2	2		1	2	2	2	0		1	1	1	1	0	0	1	1	0	1.2	0	0			1	1	2	0	0	0	0	0	0	0	68
60	1	1	2	0	1	2	2		1	2	2	2	0		1	1	1	1	0	0	1	1	0	1.2	0	0			1	1	2		0	0					68
96	1	1	2	0	1	2	2		1	2	2	2	0		1	1	1	1	0	0	1	1	0	1.2	0	0			1	1	2	0	1	1	0	0	0	0	68
3	0	1	1	0	1	2	2	0	1	3				0	3	1	0	2	0	1	1	1	0	3	1	0			0	0	2	0	0	0	0	0			69
7	0	1	1	0	1	2	2	0	1	3				0	3	1	0	2	0	1	1	1	0	3	1	0			0	0	2	0	0	0	0	0	0	0	69
13	0	1	1	0	1	2	2	0	1	3				0	3	1	0	2	0	1	1	1	0	3	1	0			0	0	2	0	0	1	0	0	0	0	69
18		1	1	0	1	2	2	0	1	3				0	3	1	0	2	0	1	1	1	0	3	1	0			0	0	2		0	1					69
24		1	1	0	1	2	2	0	1	3				0	3	1	0	2	0	1	1	1	0	3	1	0			0	0	2	0	0	1	0	0	0	0	69
30		1	1	0	1	2	2	0	1	3				0	3	1	0	2	0	1	1	1	0	3	1	0			0	0	2	0	0	1	0	0	0	0	69
36		1	1	0	1	2	2	0	1	3				0	3	1	0	2	0	1	1	1	0	3	1	0			0	0	2	0	0	1	0	0	0	0	69
60		1	1	0	1	2	2	0	1	3				0	3	1	0	2	0	1	1	1	0	3	1	0			0	0	2								69
96		1	1	0	1	2	2	0	1	3				0	3	1	0	2	0	1	1	1	0	3	1	0			0	0	2								69
3	0	1		0	1	2	3	1		1	2	2	1	0	2	1	1	2	0	1	1	1		1	1				0	0	2		0	0					70
7		1		0	1	2	3	1		1	2	2	1	0	2	1	1	2	0	1	1	1		1	1				0	0	2			0					70
13		1		0	1	2	3	1		1	2	2	1	0	2	1	1	2	0	1	1	1		1	1				0	0	2			0					70
18		1		0	1	2	3	1		1	2	2	1	0	2	1	1	2	0	1	1	1		1	1				0	0	2			0					70
24		1		0	1	2	3	1		1	2	2	1	0	2	1	1	2	0	1	1	1		1	1				0	0	2			0					70
30		1		0	1	2	3	1		1	2	2	1	0	2	1	1	2	0	1	1	1		1	1				0	0	2								70
36		1		0	1	2	3	1		1	2	2	1	0	2	1	1	2	0	1	1	1		1	1				0	0	2								70
60		1		0	1	2	3	1		1	2	2	1	0	2	1	1	2	0	1	1	1		1	1				0	0	2								70
96	1	1		0	1	2	3	1		1	2	2	1	0	2	1	1	2	0	1	1	1		1	1				0	0	2		0	1					70
3	0	1	1	0	1	2	1	0	0	2	2	1	1	0	1	2	0	1	0	0	0	1	0	1.6	0	0	0		0		1	0	1	0	0	0			71
7	0	1	1	0	1	2	1	0	0	2	2	1	1	0	1	2	0	1	0	0	0	1	0	1.6	0	0	0		0		1	0	0	0	0	0	0	0	71
13	1	1	1	0	1	2	1	0	0	2	2	1	1	0	1	2	0	1	0	0	0	1	0	1.6	0	0	0		0		1	0	1	0	0	0	0	0	71
18		1	1	0	1	2	1	0	0	2	2	1	1	0	1	2	0	1	0	0	0	1	0	1.6	0	0	0		0		1	1	1	0	1	0	2695	0	71
24	1	1	1	0	1	2	1	0	0	2	2	1	1	0	1	2	0	1	0	0	0	1	0	1.6	0	0	0		0		1		1	0					71
30		1	1	0	1	2	1	0	0	2	2	1	1	0	1	2	0	1	0	0	0	1	0	1.6	0	0	0		0		1	0	0	0	0	0	0	0	71
36	1	1	1	0	1	2	1	0	0	2	2	1	1	0	1	2	0	1	0	0	0	1	0	1.6	0	0	0		0		1	1	0	0	1	0	13965	0	71
60	1	1	1	0	1	2	1	0	0	2	2	1	1	0	1	2	0	1	0	0	0	1	0	1.6	0	0	0		0		1	1	0	0	1	0	16450	0	71
96	1	1	1	0	1	2	1	0	0	2	2	1	1	0	1	2	0	1	0	0	0	1	0	1.6	0	0	0		0		1	0	0	0	0	0	0	0	71
3	0	1	2	0	1	2	2	0		2	2	2	0	1	3	1	1	2	1	0	1	1	0	1.6	1	0			0	0	2		0	1					72
7		1	2	0	1	2	2	0		2	2	2	0	1	3	1	1	2	1	0	1	1	0	1.6	1	0			0	0	2			1					72
13		1	2	0	1	2	2	0		2	2	2	0	1	3	1	1	2	1	0	1	1	0	1.6	1	0			0	0	2			1					72
18		1	2	0	1	2	2	0		2	2	2	0	1	3	1	1	2	1	0	1	1	0	1.6	1	0			0	0	2		0	1					72
24	0	1	2	0	1	2	2	0		2	2	2	0	1	3	1	1	2	1	0	1	1	0	1.6	1	0			0	0	2		0	1					72
30		1	2	0	1	2	2	0		2	2	2	0	1	3	1	1	2	1	0	1	1	0	1.6	1	0			0	0	2		1	0					72
36	0	1	2	0	1	2	2	0		2	2	2	0	1	3	1	1	2	1	0	1	1	0	1.6	1	0			0	0	2	0	1	0	0	0	0	0	72
60	1	1	2	0	1	2	2	0		2	2	2	0	1	3	1	1	2	1	0	1	1	0	1.6	1	0			0	0	2	0	0	1	0	0	0	0	72
96	1	1	2	0	1	2	2	0		2	2	2	0	1	3	1	1	2	1	0	1	1	0	1.6	1	0			0	0	2		0	1					72
3	0	1	3	0	1	2	1	0	0	1	2	1	1	0	2	1	0	1	0	1	0	1	0	4	0	0	0	0	0	0	2	0	1	0	0	0			73
7	0	1	3	0	1	2	1	0	0	1	2	1	1	0	2	1	0	1	0	1	0	1	0	4	0	0	0	0	0	0	2	0	1	0	0	0	0	0	73
13	0	1	3	0	1	2	1	0	0	1	2	1	1	0	2	1	0	1	0	1	0	1	0	4	0	0	0	0	0	0	2	0	1	0	0	0	0	0	73
18		1	3	0	1	2	1	0	0	1	2	1	1	0	2	1	0	1	0	1	0	1	0	4	0	0	0	0	0	0	2	0	1	0	0	0	0	0	73
24	1	1	3	0	1	2	1	0	0	1	2	1	1	0	2	1	0	1	0	1	0	1	0	4	0	0	0	0	0	0	2	0	1	0	0	0	0	0	73
30		1	3	0	1	2	1	0	0	1	2	1	1	0	2	1	0	1	0	1	0	1	0	4	0	0	0	0	0	0	2		0	0					73
36	0	1	3	0	1	2	1	0	0	1	2	1	1	0	2	1	0	1	0	1	0	1	0	4	0	0	0	0	0	0	2		0	0					73
60	1	1	3	0	1	2	1	0	0	1	2	1	1	0	2	1	0	1	0	1	0	1	0	4	0	0	0	0	0	0	2	0	0	0	0	0	0	0	73
96	0	1	3	0	1	2	1	0	0	1	2	1	1	0	2	1	0	1	0	1	0	1	0	4	0	0	0	0	0	0	2	0	0	0	0	0	0	0	73
3	0	2	3	0	2	2	1	0	0	2	2	2	1	0	1	1	1	1	1	0	0	0	1	3.5	0	1			1	1	1	0	1	0	0	0			74
7	0	2	3	0	2	2	1	0	0	2	2	2	1	0	1	1	1	1	1	0	0	0	1	3.5	0	1			1	1	1	0	0	0	0	0	0	0	74
13	0	2	3	0	2	2	1	0	0	2	2	2	1	0	1	1	1	1	1	0	0	0	1	3.5	0	1			1	1	1	0	1	0	0	0	0	0	74
18		2	3	0	2	2	1	0	0	2	2	2	1	0	1	1	1	1	1	0	0	0	1	3.5	0	1			1	1	1	0	1	1	0	0	0	0	74
24	0	2	3	0	2	2	1	0	0	2	2	2	1	0	1	1	1	1	1	0	0	0	1	3.5	0	1			1	1	1	1	1	1	1	1	0	0	74
30		2	3	0	2	2	1	0	0	2	2	2	1	0	1	1	1	1	1	0	0	0	1	3.5	0	1			1	1	1		1	1					74
36	1	2	3	0	2	2	1	0	0	2	2	2	1	0	1	1	1	1	1	0	0	0	1	3.5	0	1			1	1	1	0	1	1	0	0	0	0	74
60	1	2	3	0	2	2	1	0	0	2	2	2	1	0	1	1	1	1	1	0	0	0	1	3.5	0	1			1	1	1	0	1	1	0	0	0	0	74
96	1	2	3	0	2	2	1	0	0	2	2	2	1	0	1	1	1	1	1	0	0	0	1	3.5	0	1			1	1	1	0	0	1	0	0	0	0	74
3	0	2	3	0	2	2	2	0	0	3	2	1	1	0	1	2	0	1	0	0	0	1	1	1.2	0	0	1	0	1	0	2	0	0	0	0	0			75
7	0	2	3	0	2	2	2	0	0	3	2	1	1	0	1	2	0	1	0	0	0	1	1	1.2	0	0	1	0	1	0	2	0	1	0	0	0	0	0	75
13	0	2	3	0	2	2	2	0	0	3	2	1	1	0	1	2	0	1	0	0	0	1	1	1.2	0	0	1	0	1	0	2	1	0	0	0	1	0	70	75
18		2	3	0	2	2	2	0	0	3	2	1	1	0	1	2	0	1	0	0	0	1	1	1.2	0	0	1	0	1	0	2		1	0					75
24	1	2	3	0	2	2	2	0	0	3	2	1	1	0	1	2	0	1	0	0	0	1	1	1.2	0	0	1	0	1	0	2	1	1	0	1	1	69755	4165	75
30		2	3	0	2	2	2	0	0	3	2	1	1	0	1	2	0	1	0	0	0	1	1	1.2	0	0	1	0	1	0	2	1	1	0	0	1	0	0	75
36	1	2	3	0	2	2	2	0	0	3	2	1	1	0	1	2	0	1	0	0	0	1	1	1.2	0	0	1	0	1	0	2		1	0					75
60	1	2	3	0	2	2	2	0	0	3	2	1	1	0	1	2	0	1	0	0	0	1	1	1.2	0	0	1	0	1	0	2	0	1	0	0	0	0	0	75
96	1	2	3	0	2	2	2	0	0	3	2	1	1	0	1	2	0	1	0	0	0	1	1	1.2	0	0	1	0	1	0	2	0	1	0	0	0	0	0	75
3	0	2	2	0	2	2	2	1	0	3	2	2	1	0	1	1	0	1	1	0	0	0	0	1.6	1	0	0	0	0	0	1	0	0	0	0	0			76
7	0	2	2	0	2	2	2	1	0	3	2	2	1	0	1	1	0	1	1	0	0	0	0	1.6	1	0	0	0	0	0	1	0	0	0	0	0	0	0	76
13	0	2	2	0	2	2	2	1	0	3	2	2	1	0	1	1	0	1	1	0	0	0	0	1.6	1	0	0	0	0	0	1	0	1	0	0	0	0	0	76
18		2	2	0	2	2	2	1	0	3	2	2	1	0	1	1	0	1	1	0	0	0	0	1.6	1	0	0	0	0	0	1	0	0	0	0	0	0	0	76
24	1	2	2	0	2	2	2	1	0	3	2	2	1	0	1	1	0	1	1	0	0	0	0	1.6	1	0	0	0	0	0	1	0	0	0	0	0	0	0	76
30		2	2	0	2	2	2	1	0	3	2	2	1	0	1	1	0	1	1	0	0	0	0	1.6	1	0	0	0	0	0	1		0	0					76
36	1	2	2	0	2	2	2	1	0	3	2	2	1	0	1	1	0	1	1	0	0	0	0	1.6	1	0	0	0	0	0	1	0	0	0	0	0	0	0	76
60	0	2	2	0	2	2	2	1	0	3	2	2	1	0	1	1	0	1	1	0	0	0	0	1.6	1	0	0	0	0	0	1	0	0	1	0	0	0	0	76
96	1	2	2	0	2	2	2	1	0	3	2	2	1	0	1	1	0	1	1	0	0	0	0	1.6	1	0	0	0	0	0	1	0	0	1	0	0	0	0	76
3	0	1		0	2	1	3	0	0	2	1	3		0	3	1	0	2	1	0	0	0	0	1.8	1	0		1	1	1	1	0	0	1	0	0			77
7	0	1		0	2	1	3	0	0	2	1	3		0	3	1	0	2	1	0	0	0	0	1.8	1	0		1	1	1	1	0	0	1	0	0	0	0	77
13		1		0	2	1	3	0	0	2	1	3		0	3	1	0	2	1	0	0	0	0	1.8	1	0		1	1	1	1			1					77
18		1		0	2	1	3	0	0	2	1	3		0	3	1	0	2	1	0	0	0	0	1.8	1	0		1	1	1	1			1					77
24		1		0	2	1	3	0	0	2	1	3		0	3	1	0	2	1	0	0	0	0	1.8	1	0		1	1	1	1			1					77
30		1		0	2	1	3	0	0	2	1	3		0	3	1	0	2	1	0	0	0	0	1.8	1	0		1	1	1	1								77
36		1		0	2	1	3	0	0	2	1	3		0	3	1	0	2	1	0	0	0	0	1.8	1	0		1	1	1	1								77
60		1		0	2	1	3	0	0	2	1	3		0	3	1	0	2	1	0	0	0	0	1.8	1	0		1	1	1	1								77
96		1		0	2	1	3	0	0	2	1	3		0	3	1	0	2	1	0	0	0	0	1.8	1	0		1	1	1	1								77
3	0	1	2	0	1	2	2	0	0	2	1	3		0	2	1	0	2	0	0	0	1	0	.80000001	1	0			0	0	2	0	0	0	0	0			78
7	0	1	2	0	1	2	2	0	0	2	1	3		0	2	1	0	2	0	0	0	1	0	.80000001	1	0			0	0	2	0	0	0	0	0	0	0	78
13	0	1	2	0	1	2	2	0	0	2	1	3		0	2	1	0	2	0	0	0	1	0	.80000001	1	0			0	0	2	0	0	0	0	0	0	0	78
18		1	2	0	1	2	2	0	0	2	1	3		0	2	1	0	2	0	0	0	1	0	.80000001	1	0			0	0	2	0	0	0	0	0	0	0	78
24	0	1	2	0	1	2	2	0	0	2	1	3		0	2	1	0	2	0	0	0	1	0	.80000001	1	0			0	0	2	0	0	0	0	0	0	0	78
30		1	2	0	1	2	2	0	0	2	1	3		0	2	1	0	2	0	0	0	1	0	.80000001	1	0			0	0	2		0	1					78
36	0	1	2	0	1	2	2	0	0	2	1	3		0	2	1	0	2	0	0	0	1	0	.80000001	1	0			0	0	2	0	0	1	0	0	0	0	78
60	1	1	2	0	1	2	2	0	0	2	1	3		0	2	1	0	2	0	0	0	1	0	.80000001	1	0			0	0	2	0	0	1	0	0	0	0	78
96	1	1	2	0	1	2	2	0	0	2	1	3		0	2	1	0	2	0	0	0	1	0	.80000001	1	0			0	0	2	0	0	1	0	0	0	0	78
3	0	3	2	1	2	2	2	0	1	2	2	2	0	0	1	1	1	2	1	0	0	0	0	1.6	0	0	0	0	0	0	2	0	0	1	0	0			79
7	0	3	2	1	2	2	2	0	1	2	2	2	0	0	1	1	1	2	1	0	0	0	0	1.6	0	0	0	0	0	0	2	0	0	1	0	0	0	0	79
13	1	3	2	1	2	2	2	0	1	2	2	2	0	0	1	1	1	2	1	0	0	0	0	1.6	0	0	0	0	0	0	2	0	0	1	0	0	0	0	79
18		3	2	1	2	2	2	0	1	2	2	2	0	0	1	1	1	2	1	0	0	0	0	1.6	0	0	0	0	0	0	2		0	1					79
24	1	3	2	1	2	2	2	0	1	2	2	2	0	0	1	1	1	2	1	0	0	0	0	1.6	0	0	0	0	0	0	2		0	1					79
30		3	2	1	2	2	2	0	1	2	2	2	0	0	1	1	1	2	1	0	0	0	0	1.6	0	0	0	0	0	0	2	0	0	1	0	0	0	0	79
36	1	3	2	1	2	2	2	0	1	2	2	2	0	0	1	1	1	2	1	0	0	0	0	1.6	0	0	0	0	0	0	2	0	0	1	0	0	0	0	79
60	1	3	2	1	2	2	2	0	1	2	2	2	0	0	1	1	1	2	1	0	0	0	0	1.6	0	0	0	0	0	0	2	0	0	1	0	0	0	0	79
96	1	3	2	1	2	2	2	0	1	2	2	2	0	0	1	1	1	2	1	0	0	0	0	1.6	0	0	0	0	0	0	2	0	0	1	0	0	0	0	79
3	0	3	2	1	3	2	1	0	0	3	2	1	0	0	1	1	1	1	0	0	0	0	0	1.1	0	1	0	0	1	0	1	0	0	0	0	0			80
7	0	3	2	1	3	2	1	0	0	3	2	1	0	0	1	1	1	1	0	0	0	0	0	1.1	0	1	0	0	1	0	1	0	0	0	0	0	0	0	80
13		3	2	1	3	2	1	0	0	3	2	1	0	0	1	1	1	1	0	0	0	0	0	1.1	0	1	0	0	1	0	1	1	0	0	0	1	0	0	80
18		3	2	1	3	2	1	0	0	3	2	1	0	0	1	1	1	1	0	0	0	0	0	1.1	0	1	0	0	1	0	1	1	0	0	1	1	70	350	80
24	1	3	2	1	3	2	1	0	0	3	2	1	0	0	1	1	1	1	0	0	0	0	0	1.1	0	1	0	0	1	0	1		0	0					80
30		3	2	1	3	2	1	0	0	3	2	1	0	0	1	1	1	1	0	0	0	0	0	1.1	0	1	0	0	1	0	1		1	0					80
36	1	3	2	1	3	2	1	0	0	3	2	1	0	0	1	1	1	1	0	0	0	0	0	1.1	0	1	0	0	1	0	1		1	0					80
60	1	3	2	1	3	2	1	0	0	3	2	1	0	0	1	1	1	1	0	0	0	0	0	1.1	0	1	0	0	1	0	1	1	1	1	1	1	420	7910	80
96	1	3	2	1	3	2	1	0	0	3	2	1	0	0	1	1	1	1	0	0	0	0	0	1.1	0	1	0	0	1	0	1	1	1	0	0	1	0	7035	80
3	0	2	2	0	2	2	2	0	0	2	2	2	1	0	2	2	0	2	0	0	0	1	0	2	1	0		1	1	1	1	0	0	0	0	0			81
7	0	2	2	0	2	2	2	0	0	2	2	2	1	0	2	2	0	2	0	0	0	1	0	2	1	0		1	1	1	1	0	0	0	0	0	0	0	81
13	1	2	2	0	2	2	2	0	0	2	2	2	1	0	2	2	0	2	0	0	0	1	0	2	1	0		1	1	1	1	0	0	0	0	0	0	0	81
18		2	2	0	2	2	2	0	0	2	2	2	1	0	2	2	0	2	0	0	0	1	0	2	1	0		1	1	1	1	0	0	0	0	0	0	0	81
24	1	2	2	0	2	2	2	0	0	2	2	2	1	0	2	2	0	2	0	0	0	1	0	2	1	0		1	1	1	1	0	0	0	0	0	0	0	81
30		2	2	0	2	2	2	0	0	2	2	2	1	0	2	2	0	2	0	0	0	1	0	2	1	0		1	1	1	1		1	1					81
36	1	2	2	0	2	2	2	0	0	2	2	2	1	0	2	2	0	2	0	0	0	1	0	2	1	0		1	1	1	1		1	1					81
60	1	2	2	0	2	2	2	0	0	2	2	2	1	0	2	2	0	2	0	0	0	1	0	2	1	0		1	1	1	1		0	1					81
96	1	2	2	0	2	2	2	0	0	2	2	2	1	0	2	2	0	2	0	0	0	1	0	2	1	0		1	1	1	1	0	0	1	0	0	0	0	81
3	0	3	3	1	3	1	2	0	1	3	2	3		0	2	1	1	1	1	0	0	1	0	2.8	0	0		0	0	0	2	0	1	0	0	0			82
7	0	3	3	1	3	1	2	0	1	3	2	3		0	2	1	1	1	1	0	0	1	0	2.8	0	0		0	0	0	2	0	1	0	0	0	0	0	82
13	1	3	3	1	3	1	2	0	1	3	2	3		0	2	1	1	1	1	0	0	1	0	2.8	0	0		0	0	0	2	0	0	0	0	0	0	0	82
18		3	3	1	3	1	2	0	1	3	2	3		0	2	1	1	1	1	0	0	1	0	2.8	0	0		0	0	0	2		0	0					82
24	0	3	3	1	3	1	2	0	1	3	2	3		0	2	1	1	1	1	0	0	1	0	2.8	0	0		0	0	0	2	1	0	0	1	1	10290	350	82
30		3	3	1	3	1	2	0	1	3	2	3		0	2	1	1	1	1	0	0	1	0	2.8	0	0		0	0	0	2		0	1					82
36	1	3	3	1	3	1	2	0	1	3	2	3		0	2	1	1	1	1	0	0	1	0	2.8	0	0		0	0	0	2	1	0	1	1	1	35	245	82
60	1	3	3	1	3	1	2	0	1	3	2	3		0	2	1	1	1	1	0	0	1	0	2.8	0	0		0	0	0	2		0	1					82
96		3	3	1	3	1	2	0	1	3	2	3		0	2	1	1	1	1	0	0	1	0	2.8	0	0		0	0	0	2								82
3	0	1	2	0	3	1	3	0	0	3	1	3	1	1	3	1	1	2	1	0	0	1	0	3	1	0	0	1	1	1	1	0	0	0	0	0			83
7	0	1	2	0	3	1	3	0	0	3	1	3	1	1	3	1	1	2	1	0	0	1	0	3	1	0	0	1	1	1	1	0	0	0	0	0	0	0	83
13	0	1	2	0	3	1	3	0	0	3	1	3	1	1	3	1	1	2	1	0	0	1	0	3	1	0	0	1	1	1	1	0	0	0	0	0	0	0	83
18		1	2	0	3	1	3	0	0	3	1	3	1	1	3	1	1	2	1	0	0	1	0	3	1	0	0	1	1	1	1	0	0	0	0	0	0	0	83
24	0	1	2	0	3	1	3	0	0	3	1	3	1	1	3	1	1	2	1	0	0	1	0	3	1	0	0	1	1	1	1	0	0	0	0	0	0	0	83
30		1	2	0	3	1	3	0	0	3	1	3	1	1	3	1	1	2	1	0	0	1	0	3	1	0	0	1	1	1	1		0	1					83
36	0	1	2	0	3	1	3	0	0	3	1	3	1	1	3	1	1	2	1	0	0	1	0	3	1	0	0	1	1	1	1	0	0	1	0	0	0	0	83
60	1	1	2	0	3	1	3	0	0	3	1	3	1	1	3	1	1	2	1	0	0	1	0	3	1	0	0	1	1	1	1	0	0	1	0	0	0	0	83
96	1	1	2	0	3	1	3	0	0	3	1	3	1	1	3	1	1	2	1	0	0	1	0	3	1	0	0	1	1	1	1	0	0	1	0	0	0	0	83
3	0	2		0	1	2	2	0	0	2	2	2	0	0	2	1	1	2	1	0	0	0	0	1	0	0	0	0	0	0	2	0	0	1	0	0			84
7	0	2		0	1	2	2	0	0	2	2	2	0	0	2	1	1	2	1	0	0	0	0	1	0	0	0	0	0	0	2	0	0	1	0	0	0	0	84
13	0	2		0	1	2	2	0	0	2	2	2	0	0	2	1	1	2	1	0	0	0	0	1	0	0	0	0	0	0	2	0	0	1	0	0	0	0	84
18		2		0	1	2	2	0	0	2	2	2	0	0	2	1	1	2	1	0	0	0	0	1	0	0	0	0	0	0	2			1					84
24		2		0	1	2	2	0	0	2	2	2	0	0	2	1	1	2	1	0	0	0	0	1	0	0	0	0	0	0	2			1					84
30		2		0	1	2	2	0	0	2	2	2	0	0	2	1	1	2	1	0	0	0	0	1	0	0	0	0	0	0	2								84
36		2		0	1	2	2	0	0	2	2	2	0	0	2	1	1	2	1	0	0	0	0	1	0	0	0	0	0	0	2								84
60	1	2		0	1	2	2	0	0	2	2	2	0	0	2	1	1	2	1	0	0	0	0	1	0	0	0	0	0	0	2	0	0	1	0	0	0	0	84
96		2		0	1	2	2	0	0	2	2	2	0	0	2	1	1	2	1	0	0	0	0	1	0	0	0	0	0	0	2								84
3	0	2	1	0	1	1	2	0		2	1	2		0	3	1	0	2	1	0	0	1		2	1	1			1		2	0	0	0	0	0			85
7	0	2	1	0	1	1	2	0		2	1	2		0	3	1	0	2	1	0	0	1		2	1	1			1		2	0	0	0	0	0	0	0	85
13	0	2	1	0	1	1	2	0		2	1	2		0	3	1	0	2	1	0	0	1		2	1	1			1		2	0	0	0	0	0	0	0	85
18		2	1	0	1	1	2	0		2	1	2		0	3	1	0	2	1	0	0	1		2	1	1			1		2		0	1					85
24	0	2	1	0	1	1	2	0		2	1	2		0	3	1	0	2	1	0	0	1		2	1	1			1		2	0	0	1	0	0	0	0	85
30		2	1	0	1	1	2	0		2	1	2		0	3	1	0	2	1	0	0	1		2	1	1			1		2		0	0					85
36	0	2	1	0	1	1	2	0		2	1	2		0	3	1	0	2	1	0	0	1		2	1	1			1		2	0	0	0	0	0	0	0	85
60	1	2	1	0	1	1	2	0		2	1	2		0	3	1	0	2	1	0	0	1		2	1	1			1		2	1	0	1	0	1	0	70	85
96	1	2	1	0	1	1	2	0		2	1	2		0	3	1	0	2	1	0	0	1		2	1	1			1		2	0	0	1	0	0	0	0	85
3	0	3	3	0	2	2	2	0	0	3	2	2	1	1	1	2	1	1	0	0	1	1	0	1.35	0	0	0	1	1	1	2	0	0	0	0	0			86
7	0	3	3	0	2	2	2	0	0	3	2	2	1	1	1	2	1	1	0	0	1	1	0	1.35	0	0	0	1	1	1	2	0	0	0	0	0	0	0	86
13	1	3	3	0	2	2	2	0	0	3	2	2	1	1	1	2	1	1	0	0	1	1	0	1.35	0	0	0	1	1	1	2		0	0					86
18		3	3	0	2	2	2	0	0	3	2	2	1	1	1	2	1	1	0	0	1	1	0	1.35	0	0	0	1	1	1	2	0	0	0	0	0	0	0	86
24	1	3	3	0	2	2	2	0	0	3	2	2	1	1	1	2	1	1	0	0	1	1	0	1.35	0	0	0	1	1	1	2		0	0					86
30		3	3	0	2	2	2	0	0	3	2	2	1	1	1	2	1	1	0	0	1	1	0	1.35	0	0	0	1	1	1	2		0	0					86
36	1	3	3	0	2	2	2	0	0	3	2	2	1	1	1	2	1	1	0	0	1	1	0	1.35	0	0	0	1	1	1	2		0	0					86
60	1	3	3	0	2	2	2	0	0	3	2	2	1	1	1	2	1	1	0	0	1	1	0	1.35	0	0	0	1	1	1	2		0	1					86
96		3	3	0	2	2	2	0	0	3	2	2	1	1	1	2	1	1	0	0	1	1	0	1.35	0	0	0	1	1	1	2								86
3	0	1	2	0	2	1	3	0	0	2	1	3	1	0	3	1	0	2	1	0	1	0	0	2.5	1	0	0		0		1	0	0	1	0	0			87
7	0	1	2	0	2	1	3	0	0	2	1	3	1	0	3	1	0	2	1	0	1	0	0	2.5	1	0	0		0		1	0	0	1	0	0	0	0	87
13	0	1	2	0	2	1	3	0	0	2	1	3	1	0	3	1	0	2	1	0	1	0	0	2.5	1	0	0		0		1	0	0	1	0	0	0	0	87
18		1	2	0	2	1	3	0	0	2	1	3	1	0	3	1	0	2	1	0	1	0	0	2.5	1	0	0		0		1	0	0	1	0	0	0	0	87
24	1	1	2	0	2	1	3	0	0	2	1	3	1	0	3	1	0	2	1	0	1	0	0	2.5	1	0	0		0		1	0	0	1	0	0	0	0	87
30		1	2	0	2	1	3	0	0	2	1	3	1	0	3	1	0	2	1	0	1	0	0	2.5	1	0	0		0		1		0	1					87
36	1	1	2	0	2	1	3	0	0	2	1	3	1	0	3	1	0	2	1	0	1	0	0	2.5	1	0	0		0		1	1	0	1	1	1	33320	210	87
60	1	1	2	0	2	1	3	0	0	2	1	3	1	0	3	1	0	2	1	0	1	0	0	2.5	1	0	0		0		1	0	0	1	0	0	0	0	87
96	1	1	2	0	2	1	3	0	0	2	1	3	1	0	3	1	0	2	1	0	1	0	0	2.5	1	0	0		0		1	0	0	1	0	0	0	0	87
3	0	1	2	1	1	1	2	0	0	1	1	2		0	2	1	1	1	0	0	0	1	1	1.85	1	1			1	1	2	0	0	0	0	0			88
7	0	1	2	1	1	1	2	0	0	1	1	2		0	2	1	1	1	0	0	0	1	1	1.85	1	1			1	1	2	0	0	0	0	0	0	0	88
13	1	1	2	1	1	1	2	0	0	1	1	2		0	2	1	1	1	0	0	0	1	1	1.85	1	1			1	1	2	0	0	0	0	0	0	0	88
18		1	2	1	1	1	2	0	0	1	1	2		0	2	1	1	1	0	0	0	1	1	1.85	1	1			1	1	2	0	0	0	0	0	0	0	88
24	1	1	2	1	1	1	2	0	0	1	1	2		0	2	1	1	1	0	0	0	1	1	1.85	1	1			1	1	2	1	0	0	1	0	35	0	88
30		1	2	1	1	1	2	0	0	1	1	2		0	2	1	1	1	0	0	0	1	1	1.85	1	1			1	1	2		1	1					88
36	0	1	2	1	1	1	2	0	0	1	1	2		0	2	1	1	1	0	0	0	1	1	1.85	1	1			1	1	2		1	1					88
60	1	1	2	1	1	1	2	0	0	1	1	2		0	2	1	1	1	0	0	0	1	1	1.85	1	1			1	1	2	0	0	1	0	0	0	0	88
96		1	2	1	1	1	2	0	0	1	1	2		0	2	1	1	1	0	0	0	1	1	1.85	1	1			1	1	2								88
3	0	1	2	0	2	2	3	0	1	3	2	3	0	0	3	1	0	2	1	1	0	0		3	0	0	0	0	0	0	1	0	0	1	0	0			89
7	0	1	2	0	2	2	3	0	1	3	2	3	0	0	3	1	0	2	1	1	0	0		3	0	0	0	0	0	0	1	0	0	1	0	0	0	0	89
13	0	1	2	0	2	2	3	0	1	3	2	3	0	0	3	1	0	2	1	1	0	0		3	0	0	0	0	0	0	1	0	0	1	0	0	0	0	89
18		1	2	0	2	2	3	0	1	3	2	3	0	0	3	1	0	2	1	1	0	0		3	0	0	0	0	0	0	1	0	0	1	0	0	0	0	89
24	1	1	2	0	2	2	3	0	1	3	2	3	0	0	3	1	0	2	1	1	0	0		3	0	0	0	0	0	0	1	0	0	1	0	0	0	0	89
30		1	2	0	2	2	3	0	1	3	2	3	0	0	3	1	0	2	1	1	0	0		3	0	0	0	0	0	0	1		0	1					89
36	1	1	2	0	2	2	3	0	1	3	2	3	0	0	3	1	0	2	1	1	0	0		3	0	0	0	0	0	0	1		0	1					89
60		1	2	0	2	2	3	0	1	3	2	3	0	0	3	1	0	2	1	1	0	0		3	0	0	0	0	0	0	1								89
96		1	2	0	2	2	3	0	1	3	2	3	0	0	3	1	0	2	1	1	0	0		3	0	0	0	0	0	0	1								89
3	0	1	2	0	1	1	3	0	0	2	1	3	0	0	3	1	0	2	1	0	0	0	2	3.5999999	1	1			1		2	0	1	0	0	0			90
7	0	1	2	0	1	1	3	0	0	2	1	3	0	0	3	1	0	2	1	0	0	0	2	3.5999999	1	1			1		2	0	1	0	0	0	0	0	90
13	1	1	2	0	1	1	3	0	0	2	1	3	0	0	3	1	0	2	1	0	0	0	2	3.5999999	1	1			1		2	0	1	0	0	0	0	0	90
18		1	2	0	1	1	3	0	0	2	1	3	0	0	3	1	0	2	1	0	0	0	2	3.5999999	1	1			1		2	1	0	0	1	0	19600	0	90
24	1	1	2	0	1	1	3	0	0	2	1	3	0	0	3	1	0	2	1	0	0	0	2	3.5999999	1	1			1		2	0	0	0	0	0	0	0	90
30		1	2	0	1	1	3	0	0	2	1	3	0	0	3	1	0	2	1	0	0	0	2	3.5999999	1	1			1		2		0	1					90
36	1	1	2	0	1	1	3	0	0	2	1	3	0	0	3	1	0	2	1	0	0	0	2	3.5999999	1	1			1		2		0	1					90
60	1	1	2	0	1	1	3	0	0	2	1	3	0	0	3	1	0	2	1	0	0	0	2	3.5999999	1	1			1		2	0	0	1	0	0	0	0	90
96	1	1	2	0	1	1	3	0	0	2	1	3	0	0	3	1	0	2	1	0	0	0	2	3.5999999	1	1			1		2	0	0	1	0	0	0	0	90
3	0	1	3	1	2	2	2	0	0	3	2	3		0	2	1	0	2	1	0	0	0	0	3.1500001	0	0		0	0	0	2	0	0	1	0	0			91
7	0	1	3	1	2	2	2	0	0	3	2	3		0	2	1	0	2	1	0	0	0	0	3.1500001	0	0		0	0	0	2	0	0	1	0	0	0	0	91
13	1	1	3	1	2	2	2	0	0	3	2	3		0	2	1	0	2	1	0	0	0	0	3.1500001	0	0		0	0	0	2	0	0	1	0	0	0	0	91
18		1	3	1	2	2	2	0	0	3	2	3		0	2	1	0	2	1	0	0	0	0	3.1500001	0	0		0	0	0	2	0	0	1	0	0	0	0	91
24	1	1	3	1	2	2	2	0	0	3	2	3		0	2	1	0	2	1	0	0	0	0	3.1500001	0	0		0	0	0	2	0	0	1	0	0	0	0	91
30		1	3	1	2	2	2	0	0	3	2	3		0	2	1	0	2	1	0	0	0	0	3.1500001	0	0		0	0	0	2		1	1					91
36	1	1	3	1	2	2	2	0	0	3	2	3		0	2	1	0	2	1	0	0	0	0	3.1500001	0	0		0	0	0	2	0	1	1	0	0	0	0	91
60	1	1	3	1	2	2	2	0	0	3	2	3		0	2	1	0	2	1	0	0	0	0	3.1500001	0	0		0	0	0	2	0	0	1	0	0	0	0	91
96	1	1	3	1	2	2	2	0	0	3	2	3		0	2	1	0	2	1	0	0	0	0	3.1500001	0	0		0	0	0	2	0	0	1	0	0	0	0	91
3	0	2	2	1	2	2	2	0	0	2	2	2		0	1	1	0	2	1	0	0	0	0		0	0			0		1	0	0	1	0	0			92
7	0	2	2	1	2	2	2	0	0	2	2	2		0	1	1	0	2	1	0	0	0	0		0	0			0		1		0	1					92
13	0	2	2	1	2	2	2	0	0	2	2	2		0	1	1	0	2	1	0	0	0	0		0	0			0		1		0	1					92
18		2	2	1	2	2	2	0	0	2	2	2		0	1	1	0	2	1	0	0	0	0		0	0			0		1	1	0	1	1	0	0	0	92
24	0	2	2	1	2	2	2	0	0	2	2	2		0	1	1	0	2	1	0	0	0	0		0	0			0		1	0	0	1	0	0	0	0	92
30		2	2	1	2	2	2	0	0	2	2	2		0	1	1	0	2	1	0	0	0	0		0	0			0		1		0	1					92
36	0	2	2	1	2	2	2	0	0	2	2	2		0	1	1	0	2	1	0	0	0	0		0	0			0		1	0	0	1	0	0	0	0	92
60	1	2	2	1	2	2	2	0	0	2	2	2		0	1	1	0	2	1	0	0	0	0		0	0			0		1	0	0	1	0	0	0	0	92
96	1	2	2	1	2	2	2	0	0	2	2	2		0	1	1	0	2	1	0	0	0	0		0	0			0		1	0	0	1	0	0	0	0	92
3	0	1	2	1	1	1	2	0	0	1	2	2		0	3	1	1	2	1	0	1	0	1	2.5	1	1			1	0	1	0	0	1	0	0			93
7	0	1	2	1	1	1	2	0	0	1	2	2		0	3	1	1	2	1	0	1	0	1	2.5	1	1			1	0	1		0	1					93
13	0	1	2	1	1	1	2	0	0	1	2	2		0	3	1	1	2	1	0	1	0	1	2.5	1	1			1	0	1	1	0	1	1	0	70	0	93
18		1	2	1	1	1	2	0	0	1	2	2		0	3	1	1	2	1	0	1	0	1	2.5	1	1			1	0	1	0	0	1	0	0	0	0	93
24	1	1	2	1	1	1	2	0	0	1	2	2		0	3	1	1	2	1	0	1	0	1	2.5	1	1			1	0	1	0	0	1	0	0	0	0	93
30		1	2	1	1	1	2	0	0	1	2	2		0	3	1	1	2	1	0	1	0	1	2.5	1	1			1	0	1		0	1					93
36	1	1	2	1	1	1	2	0	0	1	2	2		0	3	1	1	2	1	0	1	0	1	2.5	1	1			1	0	1	0	0	1	0	0	0	0	93
60	1	1	2	1	1	1	2	0	0	1	2	2		0	3	1	1	2	1	0	1	0	1	2.5	1	1			1	0	1		0	1					93
96		1	2	1	1	1	2	0	0	1	2	2		0	3	1	1	2	1	0	1	0	1	2.5	1	1			1	0	1		1	1					93
3	0	1	1	0	2	1	3	0	0	2	2	2	0	0	1	1	1	1	1	0	0	0		1.65	1						1	0	0	0	0	0			94
7	0	1	1	0	2	1	3	0	0	2	2	2	0	0	1	1	1	1	1	0	0	0		1.65	1						1	0	0	0	0	0	0	0	94
13	1	1	1	0	2	1	3	0	0	2	2	2	0	0	1	1	1	1	1	0	0	0		1.65	1						1	0	1	0	0	0	0	0	94
18		1	1	0	2	1	3	0	0	2	2	2	0	0	1	1	1	1	1	0	0	0		1.65	1						1	0	0	0	0	0	0	0	94
24	1	1	1	0	2	1	3	0	0	2	2	2	0	0	1	1	1	1	1	0	0	0		1.65	1						1	0	0	0	0	0	0	0	94
30		1	1	0	2	1	3	0	0	2	2	2	0	0	1	1	1	1	1	0	0	0		1.65	1						1		0	1					94
36	1	1	1	0	2	1	3	0	0	2	2	2	0	0	1	1	1	1	1	0	0	0		1.65	1						1	0	0	1	0	0	0	0	94
60	1	1	1	0	2	1	3	0	0	2	2	2	0	0	1	1	1	1	1	0	0	0		1.65	1						1		0	1					94
96		1	1	0	2	1	3	0	0	2	2	2	0	0	1	1	1	1	1	0	0	0		1.65	1						1								94
3	0	1	2	0	1	1	2	0	1	1	2	3	1	0	3	1	0	2	0	0	0	0	0	2.8	1	0	0		1	1	1	0	0	1	0	0			95
7	0	1	2	0	1	1	2	0	1	1	2	3	1	0	3	1	0	2	0	0	0	0	0	2.8	1	0	0		1	1	1	0	0	1	0	0	0	0	95
13	1	1	2	0	1	1	2	0	1	1	2	3	1	0	3	1	0	2	0	0	0	0	0	2.8	1	0	0		1	1	1	0	0	1	0	0	0	0	95
18		1	2	0	1	1	2	0	1	1	2	3	1	0	3	1	0	2	0	0	0	0	0	2.8	1	0	0		1	1	1	0	0	1	0	0	0	0	95
24	0	1	2	0	1	1	2	0	1	1	2	3	1	0	3	1	0	2	0	0	0	0	0	2.8	1	0	0		1	1	1	0	0	1	0	0	0	0	95
30		1	2	0	1	1	2	0	1	1	2	3	1	0	3	1	0	2	0	0	0	0	0	2.8	1	0	0		1	1	1	0	0	1	0	0	0	0	95
36	1	1	2	0	1	1	2	0	1	1	2	3	1	0	3	1	0	2	0	0	0	0	0	2.8	1	0	0		1	1	1	0	0	1	0	0	0	0	95
60	1	1	2	0	1	1	2	0	1	1	2	3	1	0	3	1	0	2	0	0	0	0	0	2.8	1	0	0		1	1	1	0	0	1	0	0	0	0	95
96	1	1	2	0	1	1	2	0	1	1	2	3	1	0	3	1	0	2	0	0	0	0	0	2.8	1	0	0		1	1	1	0	0	1	0	0	0	0	95
3	0	1	3	0	1	2	2	0	0	2	2	2		0	3	1	1		0	0	0	1	1	3.25	1	1			1	0	1	0	0	0	0	0			96
7	0	1	3	0	1	2	2	0	0	2	2	2		0	3	1	1		0	0	0	1	1	3.25	1	1			1	0	1	0	1	0	0	0	0	0	96
13	0	1	3	0	1	2	2	0	0	2	2	2		0	3	1	1		0	0	0	1	1	3.25	1	1			1	0	1	0	0	0	0	0	0	0	96
18		1	3	0	1	2	2	0	0	2	2	2		0	3	1	1		0	0	0	1	1	3.25	1	1			1	0	1	0	1	1	0	0	0	0	96
24	1	1	3	0	1	2	2	0	0	2	2	2		0	3	1	1		0	0	0	1	1	3.25	1	1			1	0	1	0	1	1	0	0	0	0	96
30		1	3	0	1	2	2	0	0	2	2	2		0	3	1	1		0	0	0	1	1	3.25	1	1			1	0	1	0	0	0	0	0	0	0	96
36	1	1	3	0	1	2	2	0	0	2	2	2		0	3	1	1		0	0	0	1	1	3.25	1	1			1	0	1	1	0	0	1	0	1505	0	96
60	0	1	3	0	1	2	2	0	0	2	2	2		0	3	1	1		0	0	0	1	1	3.25	1	1			1	0	1	0	1	0	0	0	0	0	96
96	1	1	3	0	1	2	2	0	0	2	2	2		0	3	1	1		0	0	0	1	1	3.25	1	1			1	0	1	0	1	1	0	0	0	0	96
3	0	1	2	0	1	2	1	0	0	3	2	1	1	0	1	2	0	1	0	0	1	1	0	2	0	0	0		0		2	0	0	0	0	0			97
7	0	1	2	0	1	2	1	0	0	3	2	1	1	0	1	2	0	1	0	0	1	1	0	2	0	0	0		0		2	0	0	0	0	0	0	0	97
13	0	1	2	0	1	2	1	0	0	3	2	1	1	0	1	2	0	1	0	0	1	1	0	2	0	0	0		0		2	1	0	0	1	0	70	0	97
18		1	2	0	1	2	1	0	0	3	2	1	1	0	1	2	0	1	0	0	1	1	0	2	0	0	0		0		2	0	0	0	0	0	0	0	97
24	0	1	2	0	1	2	1	0	0	3	2	1	1	0	1	2	0	1	0	0	1	1	0	2	0	0	0		0		2	0	0	0	0	0	0	0	97
30		1	2	0	1	2	1	0	0	3	2	1	1	0	1	2	0	1	0	0	1	1	0	2	0	0	0		0		2		0	0					97
36	0	1	2	0	1	2	1	0	0	3	2	1	1	0	1	2	0	1	0	0	1	1	0	2	0	0	0		0		2		0	0					97
60	0	1	2	0	1	2	1	0	0	3	2	1	1	0	1	2	0	1	0	0	1	1	0	2	0	0	0		0		2	1	0	0	1	1	14070	35	97
96		1	2	0	1	2	1	0	0	3	2	1	1	0	1	2	0	1	0	0	1	1	0	2	0	0	0		0		2								97
3	0	3	3	1	2	1	1	0	1	2	1	1	1	1	2	1	1	2	1	0	0	1	0	1.5	1	0	1	1	1	1	1	0	0	0	0	0			98
7	0	3	3	1	2	1	1	0	1	2	1	1	1	1	2	1	1	2	1	0	0	1	0	1.5	1	0	1	1	1	1	1	0	0	0	0	0	0	0	98
13	0	3	3	1	2	1	1	0	1	2	1	1	1	1	2	1	1	2	1	0	0	1	0	1.5	1	0	1	1	1	1	1	0	0	0	0	0	0	0	98
18		3	3	1	2	1	1	0	1	2	1	1	1	1	2	1	1	2	1	0	0	1	0	1.5	1	0	1	1	1	1	1	1	0	1	1	1	350	35	98
24	1	3	3	1	2	1	1	0	1	2	1	1	1	1	2	1	1	2	1	0	0	1	0	1.5	1	0	1	1	1	1	1	0	0	1	0	0	0	0	98
30		3	3	1	2	1	1	0	1	2	1	1	1	1	2	1	1	2	1	0	0	1	0	1.5	1	0	1	1	1	1	1		0	1					98
36	1	3	3	1	2	1	1	0	1	2	1	1	1	1	2	1	1	2	1	0	0	1	0	1.5	1	0	1	1	1	1	1		0	1					98
60	0	3	3	1	2	1	1	0	1	2	1	1	1	1	2	1	1	2	1	0	0	1	0	1.5	1	0	1	1	1	1	1	1	0	1	0	1	0	105	98
96		3	3	1	2	1	1	0	1	2	1	1	1	1	2	1	1	2	1	0	0	1	0	1.5	1	0	1	1	1	1	1								98
3	0	2	1	1	1	2	2	0	0	1	2	2	0	0	1	1	1	1	0	0	0	1		1.5	0			0	1	1	2	0	0	1	0	0			99
7	0	2	1	1	1	2	2	0	0	1	2	2	0	0	1	1	1	1	0	0	0	1		1.5	0			0	1	1	2	0	0	1	0	0	0	0	99
13	1	2	1	1	1	2	2	0	0	1	2	2	0	0	1	1	1	1	0	0	0	1		1.5	0			0	1	1	2	0	0	1	0	0	0	0	99
18		2	1	1	1	2	2	0	0	1	2	2	0	0	1	1	1	1	0	0	0	1		1.5	0			0	1	1	2	0	0	1	0	0	0	0	99
24	1	2	1	1	1	2	2	0	0	1	2	2	0	0	1	1	1	1	0	0	0	1		1.5	0			0	1	1	2	0	0	1	0	0	0	0	99
30		2	1	1	1	2	2	0	0	1	2	2	0	0	1	1	1	1	0	0	0	1		1.5	0			0	1	1	2		0	1					99
36	0	2	1	1	1	2	2	0	0	1	2	2	0	0	1	1	1	1	0	0	0	1		1.5	0			0	1	1	2	0	0	1	0	0	0	0	99
60	1	2	1	1	1	2	2	0	0	1	2	2	0	0	1	1	1	1	0	0	0	1		1.5	0			0	1	1	2	1	1	1	1	1	35	525	99
96	1	2	1	1	1	2	2	0	0	1	2	2	0	0	1	1	1	1	0	0	0	1		1.5	0			0	1	1	2	1	0	1	0	1	0	175	99
3	0	2	3	0	2	2	2	0	0	3	2	1	0	0	1	2	0	1	0	0	1	1	0	2	0	0	1	0	1	0	1	0	0	0	0	0			100
7	0	2	3	0	2	2	2	0	0	3	2	1	0	0	1	2	0	1	0	0	1	1	0	2	0	0	1	0	1	0	1	0	1	0	0	0	0	0	100
13	0	2	3	0	2	2	2	0	0	3	2	1	0	0	1	2	0	1	0	0	1	1	0	2	0	0	1	0	1	0	1	0	1	0	0	0	0	0	100
18		2	3	0	2	2	2	0	0	3	2	1	0	0	1	2	0	1	0	0	1	1	0	2	0	0	1	0	1	0	1	1	0	1	1	0	210	0	100
24	0	2	3	0	2	2	2	0	0	3	2	1	0	0	1	2	0	1	0	0	1	1	0	2	0	0	1	0	1	0	1	0	0	1	0	0	0	0	100
30		2	3	0	2	2	2	0	0	3	2	1	0	0	1	2	0	1	0	0	1	1	0	2	0	0	1	0	1	0	1		0	0					100
36	1	2	3	0	2	2	2	0	0	3	2	1	0	0	1	2	0	1	0	0	1	1	0	2	0	0	1	0	1	0	1	1	0	0	1	0	15330	0	100
60	1	2	3	0	2	2	2	0	0	3	2	1	0	0	1	2	0	1	0	0	1	1	0	2	0	0	1	0	1	0	1	0	0	0	0	0	0	0	100
96	1	2	3	0	2	2	2	0	0	3	2	1	0	0	1	2	0	1	0	0	1	1	0	2	0	0	1	0	1	0	1	0	0	0	0	0	0	0	100
3	0	2	3	0	3	2	2	0	1	3	2	3	1	0	3	1	1	2	0	0	0	1	0	4.5	1	0	0	0	0	0	1	0	0	0	0	0			101
7	0	2	3	0	3	2	2	0	1	3	2	3	1	0	3	1	1	2	0	0	0	1	0	4.5	1	0	0	0	0	0	1	0	0	0	0	0	0	0	101
13	0	2	3	0	3	2	2	0	1	3	2	3	1	0	3	1	1	2	0	0	0	1	0	4.5	1	0	0	0	0	0	1	0	0	0	0	0	0	0	101
18		2	3	0	3	2	2	0	1	3	2	3	1	0	3	1	1	2	0	0	0	1	0	4.5	1	0	0	0	0	0	1	0	0	0	0	0			101
24	0	2	3	0	3	2	2	0	1	3	2	3	1	0	3	1	1	2	0	0	0	1	0	4.5	1	0	0	0	0	0	1	0	0	0	0	0	0	0	101
30		2	3	0	3	2	2	0	1	3	2	3	1	0	3	1	1	2	0	0	0	1	0	4.5	1	0	0	0	0	0	1	0	0	1	0	0	0	0	101
36	0	2	3	0	3	2	2	0	1	3	2	3	1	0	3	1	1	2	0	0	0	1	0	4.5	1	0	0	0	0	0	1	0	0	1	0	0	0	0	101
60	1	2	3	0	3	2	2	0	1	3	2	3	1	0	3	1	1	2	0	0	0	1	0	4.5	1	0	0	0	0	0	1	0	0	1	0	0	0	0	101
96	1	2	3	0	3	2	2	0	1	3	2	3	1	0	3	1	1	2	0	0	0	1	0	4.5	1	0	0	0	0	0	1		0	1					101
3	0	2		1	3	2	3	0	1	3	1	3	1	1	3	1	0	2	0	0	0	0	0	4.5	1	0	0	0	0	0	1	0	0	0	0	0			102
7	0	2		1	3	2	3	0	1	3	1	3	1	1	3	1	0	2	0	0	0	0	0	4.5	1	0	0	0	0	0	1	0	0	0	0	0	0	0	102
13	1	2		1	3	2	3	0	1	3	1	3	1	1	3	1	0	2	0	0	0	0	0	4.5	1	0	0	0	0	0	1	0	0	0	0	0	0	0	102
18		2		1	3	2	3	0	1	3	1	3	1	1	3	1	0	2	0	0	0	0	0	4.5	1	0	0	0	0	0	1	0		0	0	0	0	0	102
24		2		1	3	2	3	0	1	3	1	3	1	1	3	1	0	2	0	0	0	0	0	4.5	1	0	0	0	0	0	1			0					102
30		2		1	3	2	3	0	1	3	1	3	1	1	3	1	0	2	0	0	0	0	0	4.5	1	0	0	0	0	0	1		0	1					102
36	1	2		1	3	2	3	0	1	3	1	3	1	1	3	1	0	2	0	0	0	0	0	4.5	1	0	0	0	0	0	1	0	0	1	0	0	0	0	102
60	1	2		1	3	2	3	0	1	3	1	3	1	1	3	1	0	2	0	0	0	0	0	4.5	1	0	0	0	0	0	1	0	0	1	0	0	0	0	102
96	1	2		1	3	2	3	0	1	3	1	3	1	1	3	1	0	2	0	0	0	0	0	4.5	1	0	0	0	0	0	1	0	0	1	0	0	0	0	102
3	0	2	2	0	2	1	2	0	0	3	1	2	1	0	2	1	1	2	1	0	0	1	0	1	0	0	0	1	1	1	1	0	0	1	0	0			103
7	0	2	2	0	2	1	2	0	0	3	1	2	1	0	2	1	1	2	1	0	0	1	0	1	0	0	0	1	1	1	1	0	0	1	0	0	0	0	103
13	0	2	2	0	2	1	2	0	0	3	1	2	1	0	2	1	1	2	1	0	0	1	0	1	0	0	0	1	1	1	1	0	0	1	0	0	0	0	103
18		2	2	0	2	1	2	0	0	3	1	2	1	0	2	1	1	2	1	0	0	1	0	1	0	0	0	1	1	1	1	0	0	1	0	0	0	0	103
24	1	2	2	0	2	1	2	0	0	3	1	2	1	0	2	1	1	2	1	0	0	1	0	1	0	0	0	1	1	1	1	0	0	1	0	0	0	0	103
30		2	2	0	2	1	2	0	0	3	1	2	1	0	2	1	1	2	1	0	0	1	0	1	0	0	0	1	1	1	1		0	1					103
36		2	2	0	2	1	2	0	0	3	1	2	1	0	2	1	1	2	1	0	0	1	0	1	0	0	0	1	1	1	1	0	0	1	0	0	0	0	103
60	1	2	2	0	2	1	2	0	0	3	1	2	1	0	2	1	1	2	1	0	0	1	0	1	0	0	0	1	1	1	1		0	1					103
96	1	2	2	0	2	1	2	0	0	3	1	2	1	0	2	1	1	2	1	0	0	1	0	1	0	0	0	1	1	1	1		0	1					103
3	0	1	3	0	1	2	2	0	0	2	2	2	1	1	1	1	0	2	1	0	0	1	0	1.2	0	0	0		0		2	0	1	0	0	0			104
7	0	1	3	0	1	2	2	0	0	2	2	2	1	1	1	1	0	2	1	0	0	1	0	1.2	0	0	0		0		2	0	0	0	0	0	0	0	104
13	1	1	3	0	1	2	2	0	0	2	2	2	1	1	1	1	0	2	1	0	0	1	0	1.2	0	0	0		0		2	0	0	0	0	0	0	0	104
18		1	3	0	1	2	2	0	0	2	2	2	1	1	1	1	0	2	1	0	0	1	0	1.2	0	0	0		0		2	0	0	0	0	0	0	0	104
24	1	1	3	0	1	2	2	0	0	2	2	2	1	1	1	1	0	2	1	0	0	1	0	1.2	0	0	0		0		2	1	0	0	1	0	350	0	104
30		1	3	0	1	2	2	0	0	2	2	2	1	1	1	1	0	2	1	0	0	1	0	1.2	0	0	0		0		2		1	0					104
36	1	1	3	0	1	2	2	0	0	2	2	2	1	1	1	1	0	2	1	0	0	1	0	1.2	0	0	0		0		2		1	0					104
60	1	1	3	0	1	2	2	0	0	2	2	2	1	1	1	1	0	2	1	0	0	1	0	1.2	0	0	0		0		2	1	0	1	0	1	0	0	104
96	1	1	3	0	1	2	2	0	0	2	2	2	1	1	1	1	0	2	1	0	0	1	0	1.2	0	0	0		0		2	0	0	0	0	0	0	0	104
3	0	1	3	1	1	2	3	0	1	2	2	3		0	2	1	0	2	1	0	0	1	0	3	0	0	0		0		1	0	0	0	0	0			105
7	0	1	3	1	1	2	3	0	1	2	2	3		0	2	1	0	2	1	0	0	1	0	3	0	0	0		0		1	0	0	0	0	0	0	0	105
13	1	1	3	1	1	2	3	0	1	2	2	3		0	2	1	0	2	1	0	0	1	0	3	0	0	0		0		1	0	0	0	0	0	0	0	105
18		1	3	1	1	2	3	0	1	2	2	3		0	2	1	0	2	1	0	0	1	0	3	0	0	0		0		1	0	0	0	0	0	0	0	105
24	0	1	3	1	1	2	3	0	1	2	2	3		0	2	1	0	2	1	0	0	1	0	3	0	0	0		0		1	0	0	0	0	0	0	0	105
30		1	3	1	1	2	3	0	1	2	2	3		0	2	1	0	2	1	0	0	1	0	3	0	0	0		0		1		0	1					105
36		1	3	1	1	2	3	0	1	2	2	3		0	2	1	0	2	1	0	0	1	0	3	0	0	0		0		1		0	1					105
60	1	1	3	1	1	2	3	0	1	2	2	3		0	2	1	0	2	1	0	0	1	0	3	0	0	0		0		1	0	0	1	0	0	0	0	105
96	1	1	3	1	1	2	3	0	1	2	2	3		0	2	1	0	2	1	0	0	1	0	3	0	0	0		0		1	0	0	1	0	0	0	0	105
3	0	1	2	0	1	2	1	0	0	2	2	1	0	0	1	1	0	2	1	0	0	0	0	.30000001	0	0	0		0		1	0	1	0	0	0			106
7	0	1	2	0	1	2	1	0	0	2	2	1	0	0	1	1	0	2	1	0	0	0	0	.30000001	0	0	0		0		1		1	0					106
13	0	1	2	0	1	2	1	0	0	2	2	1	0	0	1	1	0	2	1	0	0	0	0	.30000001	0	0	0		0		1	0	1	0	0	0	0	0	106
18		1	2	0	1	2	1	0	0	2	2	1	0	0	1	1	0	2	1	0	0	0	0	.30000001	0	0	0		0		1	0	0	0	0	0	0	0	106
24	1	1	2	0	1	2	1	0	0	2	2	1	0	0	1	1	0	2	1	0	0	0	0	.30000001	0	0	0		0		1	0	0	0	0	0	0	0	106
30		1	2	0	1	2	1	0	0	2	2	1	0	0	1	1	0	2	1	0	0	0	0	.30000001	0	0	0		0		1		0	0					106
36	1	1	2	0	1	2	1	0	0	2	2	1	0	0	1	1	0	2	1	0	0	0	0	.30000001	0	0	0		0		1		0	0					106
60		1	2	0	1	2	1	0	0	2	2	1	0	0	1	1	0	2	1	0	0	0	0	.30000001	0	0	0		0		1								106
96		1	2	0	1	2	1	0	0	2	2	1	0	0	1	1	0	2	1	0	0	0	0	.30000001	0	0	0		0		1								106
3	0	2	2	1	2	2	2	0	1	3	2		0	0	2	2	0	2	1	0	0	0	1	1	1	1	0	1	1	1	1	0	0	0	0	0			107
7	0	2	2	1	2	2	2	0	1	3	2		0	0	2	2	0	2	1	0	0	0	1	1	1	1	0	1	1	1	1	0	0	0	0	0	0	0	107
13	0	2	2	1	2	2	2	0	1	3	2		0	0	2	2	0	2	1	0	0	0	1	1	1	1	0	1	1	1	1	0	0	0	0	0	0	0	107
18		2	2	1	2	2	2	0	1	3	2		0	0	2	2	0	2	1	0	0	0	1	1	1	1	0	1	1	1	1	0	1	0	0	0	0	0	107
24	1	2	2	1	2	2	2	0	1	3	2		0	0	2	2	0	2	1	0	0	0	1	1	1	1	0	1	1	1	1	1	1	0	0	0	0	0	107
30		2	2	1	2	2	2	0	1	3	2		0	0	2	2	0	2	1	0	0	0	1	1	1	1	0	1	1	1	1	0	1	0	0	0	0	0	107
36	0	2	2	1	2	2	2	0	1	3	2		0	0	2	2	0	2	1	0	0	0	1	1	1	1	0	1	1	1	1	1	1	0	1	0	18585	0	107
60	1	2	2	1	2	2	2	0	1	3	2		0	0	2	2	0	2	1	0	0	0	1	1	1	1	0	1	1	1	1	0	0	1	0	0	0	0	107
96	1	2	2	1	2	2	2	0	1	3	2		0	0	2	2	0	2	1	0	0	0	1	1	1	1	0	1	1	1	1	0	0	1	0	0	0	0	107
3	0	1	3	0	2	2	3	0	0	2	2	2	0	0	3	1	1	2	1	0	0	0	0	2	0	0		0	0	0	1	0	0	0	0	0			108
7	0	1	3	0	2	2	3	0	0	2	2	2	0	0	3	1	1	2	1	0	0	0	0	2	0	0		0	0	0	1	0	0	0	0	0	0	0	108
13	0	1	3	0	2	2	3	0	0	2	2	2	0	0	3	1	1	2	1	0	0	0	0	2	0	0		0	0	0	1	0	0	0	0	0	0	0	108
18		1	3	0	2	2	3	0	0	2	2	2	0	0	3	1	1	2	1	0	0	0	0	2	0	0		0	0	0	1	0	0	0	0	0	0	0	108
24	1	1	3	0	2	2	3	0	0	2	2	2	0	0	3	1	1	2	1	0	0	0	0	2	0	0		0	0	0	1	0	0	0	0	0	0	0	108
30		1	3	0	2	2	3	0	0	2	2	2	0	0	3	1	1	2	1	0	0	0	0	2	0	0		0	0	0	1		0	1					108
36	0	1	3	0	2	2	3	0	0	2	2	2	0	0	3	1	1	2	1	0	0	0	0	2	0	0		0	0	0	1	0	0	1	0	0	0	0	108
60	1	1	3	0	2	2	3	0	0	2	2	2	0	0	3	1	1	2	1	0	0	0	0	2	0	0		0	0	0	1		0	1					108
96	1	1	3	0	2	2	3	0	0	2	2	2	0	0	3	1	1	2	1	0	0	0	0	2	0	0		0	0	0	1		0	1					108
3	0	2	2	0	2	1	2	0	1	3	1	3	0	0	3	1	1	2	1	0	0	1	0	3.5	0	0		0	0	0	2	0	0	0	0	0			109
7	0	2	2	0	2	1	2	0	1	3	1	3	0	0	3	1	1	2	1	0	0	1	0	3.5	0	0		0	0	0	2	0	1	0	0	0	0	0	109
13	1	2	2	0	2	1	2	0	1	3	1	3	0	0	3	1	1	2	1	0	0	1	0	3.5	0	0		0	0	0	2	0	1	0	0	0	0	0	109
18		2	2	0	2	1	2	0	1	3	1	3	0	0	3	1	1	2	1	0	0	1	0	3.5	0	0		0	0	0	2	0	1	0	0	0	0	0	109
24	1	2	2	0	2	1	2	0	1	3	1	3	0	0	3	1	1	2	1	0	0	1	0	3.5	0	0		0	0	0	2	0	1	0	0	0	0	0	109
30		2	2	0	2	1	2	0	1	3	1	3	0	0	3	1	1	2	1	0	0	1	0	3.5	0	0		0	0	0	2		1	1					109
36	0	2	2	0	2	1	2	0	1	3	1	3	0	0	3	1	1	2	1	0	0	1	0	3.5	0	0		0	0	0	2	0	1	1	0	0	0	0	109
60	1	2	2	0	2	1	2	0	1	3	1	3	0	0	3	1	1	2	1	0	0	1	0	3.5	0	0		0	0	0	2	0	0	1	0	0	0	0	109
96	1	2	2	0	2	1	2	0	1	3	1	3	0	0	3	1	1	2	1	0	0	1	0	3.5	0	0		0	0	0	2	0	1	1	0	0	0	0	109
3	0	2	2	0	2	1	2	0	0	3	1	2	0	0	2	1	0	1	1	0	0	1	0	3	1	0	1	0	1	0	1	0	0	0	0	0			110
7	0	2	2	0	2	1	2	0	0	3	1	2	0	0	2	1	0	1	1	0	0	1	0	3	1	0	1	0	1	0	1	0	0	0	0	0	0	0	110
13	0	2	2	0	2	1	2	0	0	3	1	2	0	0	2	1	0	1	1	0	0	1	0	3	1	0	1	0	1	0	1	0	0	0	0	0	0	0	110
18		2	2	0	2	1	2	0	0	3	1	2	0	0	2	1	0	1	1	0	0	1	0	3	1	0	1	0	1	0	1	0	0	0	0	0	0	0	110
24	0	2	2	0	2	1	2	0	0	3	1	2	0	0	2	1	0	1	1	0	0	1	0	3	1	0	1	0	1	0	1	0	0	0	0	0	0	0	110
30		2	2	0	2	1	2	0	0	3	1	2	0	0	2	1	0	1	1	0	0	1	0	3	1	0	1	0	1	0	1	0	0	1	0	0	0	0	110
36	1	2	2	0	2	1	2	0	0	3	1	2	0	0	2	1	0	1	1	0	0	1	0	3	1	0	1	0	1	0	1	0	0	1	0	0	0	0	110
60	1	2	2	0	2	1	2	0	0	3	1	2	0	0	2	1	0	1	1	0	0	1	0	3	1	0	1	0	1	0	1	0	0	1	0	0	0	0	110
96	1	2	2	0	2	1	2	0	0	3	1	2	0	0	2	1	0	1	1	0	0	1	0	3	1	0	1	0	1	0	1	0	0	1	0	0	0	0	110
3	0	2	3	0	2	2	3	0	0	3	2	3	0	0	2	1	0	2	0	0	0	0	0	2	1	0		0	0	0	1	0	0	0	0	0			111
7	0	2	3	0	2	2	3	0	0	3	2	3	0	0	2	1	0	2	0	0	0	0	0	2	1	0		0	0	0	1	0	0	0	0	0	0	0	111
13	0	2	3	0	2	2	3	0	0	3	2	3	0	0	2	1	0	2	0	0	0	0	0	2	1	0		0	0	0	1	0	0	0	0	0	0	0	111
18		2	3	0	2	2	3	0	0	3	2	3	0	0	2	1	0	2	0	0	0	0	0	2	1	0		0	0	0	1	0	0	0	0	0	0	0	111
24	1	2	3	0	2	2	3	0	0	3	2	3	0	0	2	1	0	2	0	0	0	0	0	2	1	0		0	0	0	1		0	0					111
30		2	3	0	2	2	3	0	0	3	2	3	0	0	2	1	0	2	0	0	0	0	0	2	1	0		0	0	0	1		0	1					111
36	1	2	3	0	2	2	3	0	0	3	2	3	0	0	2	1	0	2	0	0	0	0	0	2	1	0		0	0	0	1	0	0	1	0	0	0	0	111
60	0	2	3	0	2	2	3	0	0	3	2	3	0	0	2	1	0	2	0	0	0	0	0	2	1	0		0	0	0	1	0	0	1	0	0	0	0	111
96		2	3	0	2	2	3	0	0	3	2	3	0	0	2	1	0	2	0	0	0	0	0	2	1	0		0	0	0	1								111
3	0	1	2	1	1	1	2	0	0	1	1	2	1	0	2	1	1	2	0	0	0	0	2	2	1	1		0	1	0	2	0	0	0	0	0			112
7	1	1	2	1	1	1	2	0	0	1	1	2	1	0	2	1	1	2	0	0	0	0	2	2	1	1		0	1	0	2	0	0	0	0	0	0	0	112
13	1	1	2	1	1	1	2	0	0	1	1	2	1	0	2	1	1	2	0	0	0	0	2	2	1	1		0	1	0	2	0	1	0	0	0	0	0	112
18		1	2	1	1	1	2	0	0	1	1	2	1	0	2	1	1	2	0	0	0	0	2	2	1	1		0	1	0	2	1	1	0	0	1	0	140	112
24	1	1	2	1	1	1	2	0	0	1	1	2	1	0	2	1	1	2	0	0	0	0	2	2	1	1		0	1	0	2	1	1	0	0	1	0	105	112
30		1	2	1	1	1	2	0	0	1	1	2	1	0	2	1	1	2	0	0	0	0	2	2	1	1		0	1	0	2		0	1					112
36	0	1	2	1	1	1	2	0	0	1	1	2	1	0	2	1	1	2	0	0	0	0	2	2	1	1		0	1	0	2	1	0	1	1	0	315	0	112
60	1	1	2	1	1	1	2	0	0	1	1	2	1	0	2	1	1	2	0	0	0	0	2	2	1	1		0	1	0	2	0	0	0	0	0	0	0	112
96	1	1	2	1	1	1	2	0	0	1	1	2	1	0	2	1	1	2	0	0	0	0	2	2	1	1		0	1	0	2	0	1	1	0	0	0	0	112
3	0	2	2	0	3	2	2	0	0	3	2	2	0	0	2	1	0	2	0	0	0	0	0	1.5	0	0	0	0	0	0	1	0	0	1	0	0			113
7	0	2	2	0	3	2	2	0	0	3	2	2	0	0	2	1	0	2	0	0	0	0	0	1.5	0	0	0	0	0	0	1	0	0	1	0	0	0	0	113
13	0	2	2	0	3	2	2	0	0	3	2	2	0	0	2	1	0	2	0	0	0	0	0	1.5	0	0	0	0	0	0	1	0	0	1	0	0	0	0	113
18		2	2	0	3	2	2	0	0	3	2	2	0	0	2	1	0	2	0	0	0	0	0	1.5	0	0	0	0	0	0	1	0	0	1	0	0	0	0	113
24	1	2	2	0	3	2	2	0	0	3	2	2	0	0	2	1	0	2	0	0	0	0	0	1.5	0	0	0	0	0	0	1	0	0	1	0	0	0	0	113
30		2	2	0	3	2	2	0	0	3	2	2	0	0	2	1	0	2	0	0	0	0	0	1.5	0	0	0	0	0	0	1	0	0	1	0	0	0	0	113
36	0	2	2	0	3	2	2	0	0	3	2	2	0	0	2	1	0	2	0	0	0	0	0	1.5	0	0	0	0	0	0	1		0	1					113
60	1	2	2	0	3	2	2	0	0	3	2	2	0	0	2	1	0	2	0	0	0	0	0	1.5	0	0	0	0	0	0	1	0	0	1	0	0	0	0	113
96	1	2	2	0	3	2	2	0	0	3	2	2	0	0	2	1	0	2	0	0	0	0	0	1.5	0	0	0	0	0	0	1	1	0	1	1	0	140	0	113
3	0	1	1	0	2	2	2	0	1	2	2	2	1	0	1	1	1	2	1	0	0	1	0	1	0	0	0	0	0	0	1	0	0	1	0	0			114
7	0	1	1	0	2	2	2	0	1	2	2	2	1	0	1	1	1	2	1	0	0	1	0	1	0	0	0	0	0	0	1	0	0	1	0	0	0	0	114
13	1	1	1	0	2	2	2	0	1	2	2	2	1	0	1	1	1	2	1	0	0	1	0	1	0	0	0	0	0	0	1	0	0	1	0	0	0	0	114
18		1	1	0	2	2	2	0	1	2	2	2	1	0	1	1	1	2	1	0	0	1	0	1	0	0	0	0	0	0	1	0	0	1	0	0	0	0	114
24	0	1	1	0	2	2	2	0	1	2	2	2	1	0	1	1	1	2	1	0	0	1	0	1	0	0	0	0	0	0	1	0	0	1	0	0	0	0	114
30		1	1	0	2	2	2	0	1	2	2	2	1	0	1	1	1	2	1	0	0	1	0	1	0	0	0	0	0	0	1	0	0	1	0	0	0	0	114
36	1	1	1	0	2	2	2	0	1	2	2	2	1	0	1	1	1	2	1	0	0	1	0	1	0	0	0	0	0	0	1	0	0	1	0	0	0	0	114
60	1	1	1	0	2	2	2	0	1	2	2	2	1	0	1	1	1	2	1	0	0	1	0	1	0	0	0	0	0	0	1	0	0	1	0	0	0	0	114
96	1	1	1	0	2	2	2	0	1	2	2	2	1	0	1	1	1	2	1	0	0	1	0	1	0	0	0	0	0	0	1	0	0	1	0	0	0	0	114
3	0	3	2	0	3	2	2	0	0	3	1	1	0	0	3	2	1	2	0	0	0	0	0	4.6999998	1	0	1	1	1	1	2	0	0	0	0	0			115
7	0	3	2	0	3	2	2	0	0	3	1	1	0	0	3	2	1	2	0	0	0	0	0	4.6999998	1	0	1	1	1	1	2	0	0	0	0	0	0	0	115
13	0	3	2	0	3	2	2	0	0	3	1	1	0	0	3	2	1	2	0	0	0	0	0	4.6999998	1	0	1	1	1	1	2	0	1	0	0	0	0	0	115
18		3	2	0	3	2	2	0	0	3	1	1	0	0	3	2	1	2	0	0	0	0	0	4.6999998	1	0	1	1	1	1	2	1	0	0	1	1	9100	0	115
24	0	3	2	0	3	2	2	0	0	3	1	1	0	0	3	2	1	2	0	0	0	0	0	4.6999998	1	0	1	1	1	1	2	1	0	0	1	1	43995	105	115
30		3	2	0	3	2	2	0	0	3	1	1	0	0	3	2	1	2	0	0	0	0	0	4.6999998	1	0	1	1	1	1	2		0	1					115
36	0	3	2	0	3	2	2	0	0	3	1	1	0	0	3	2	1	2	0	0	0	0	0	4.6999998	1	0	1	1	1	1	2	1	0	1	0	1	0	105	115
60	1	3	2	0	3	2	2	0	0	3	1	1	0	0	3	2	1	2	0	0	0	0	0	4.6999998	1	0	1	1	1	1	2	0	0	1	0	0	0	0	115
96	1	3	2	0	3	2	2	0	0	3	1	1	0	0	3	2	1	2	0	0	0	0	0	4.6999998	1	0	1	1	1	1	2	0	0	1	0	0	0	0	115
3	0	1	3	0	1	2	1	0		3	2	2	0	0	2	2	0	2	0	0	0	1	0	1	1	0	0		0	0	2	0	0	0	0	0			116
7	0	1	3	0	1	2	1	0		3	2	2	0	0	2	2	0	2	0	0	0	1	0	1	1	0	0		0	0	2	0	1	0	0	0	0	0	116
13	0	1	3	0	1	2	1	0		3	2	2	0	0	2	2	0	2	0	0	0	1	0	1	1	0	0		0	0	2	0	1	0	0	0	0	0	116
18		1	3	0	1	2	1	0		3	2	2	0	0	2	2	0	2	0	0	0	1	0	1	1	0	0		0	0	2	0	0	0	0	0	0	0	116
24	1	1	3	0	1	2	1	0		3	2	2	0	0	2	2	0	2	0	0	0	1	0	1	1	0	0		0	0	2	0	0	0	0	0	0	0	116
30		1	3	0	1	2	1	0		3	2	2	0	0	2	2	0	2	0	0	0	1	0	1	1	0	0		0	0	2		1	0					116
36	0	1	3	0	1	2	1	0		3	2	2	0	0	2	2	0	2	0	0	0	1	0	1	1	0	0		0	0	2	0	1	0	0	0	0	0	116
60	0	1	3	0	1	2	1	0		3	2	2	0	0	2	2	0	2	0	0	0	1	0	1	1	0	0		0	0	2	0	0	1	0	0	0	0	116
96	1	1	3	0	1	2	1	0		3	2	2	0	0	2	2	0	2	0	0	0	1	0	1	1	0	0		0	0	2	0	1	1	0	0	0	0	116
3	0	2	2	0	2	2	3	0	0	2	2	2	1	0	3	2	0	2	0	0	0	1	0	2.8	0	0	0	0	0	0	1	0	1	0	0	0			117
7	0	2	2	0	2	2	3	0	0	2	2	2	1	0	3	2	0	2	0	0	0	1	0	2.8	0	0	0	0	0	0	1	0	1	0	0	0	0	0	117
13	0	2	2	0	2	2	3	0	0	2	2	2	1	0	3	2	0	2	0	0	0	1	0	2.8	0	0	0	0	0	0	1	0	1	0	0	0	0	0	117
18		2	2	0	2	2	3	0	0	2	2	2	1	0	3	2	0	2	0	0	0	1	0	2.8	0	0	0	0	0	0	1	0	1	0	0	0	0	0	117
24	1	2	2	0	2	2	3	0	0	2	2	2	1	0	3	2	0	2	0	0	0	1	0	2.8	0	0	0	0	0	0	1	0	1	0	0	0	0	0	117
30		2	2	0	2	2	3	0	0	2	2	2	1	0	3	2	0	2	0	0	0	1	0	2.8	0	0	0	0	0	0	1		1	1					117
36	1	2	2	0	2	2	3	0	0	2	2	2	1	0	3	2	0	2	0	0	0	1	0	2.8	0	0	0	0	0	0	1	0	1	1	0	0	0	0	117
60	1	2	2	0	2	2	3	0	0	2	2	2	1	0	3	2	0	2	0	0	0	1	0	2.8	0	0	0	0	0	0	1	0	0	1	0	0	0	0	117
96	1	2	2	0	2	2	3	0	0	2	2	2	1	0	3	2	0	2	0	0	0	1	0	2.8	0	0	0	0	0	0	1	0	1	1	0	0	0	0	117
3	0	1	1	1	1	2	3	0	0	2	2	2	1	0	3	1	0	2	1	0	0	0	0	2	0	0	0		0		2		0	1					118
7	0	1	1	1	1	2	3	0	0	2	2	2	1	0	3	1	0	2	1	0	0	0	0	2	0	0	0		0		2	0	0	1	0	0	0	0	118
13	0	1	1	1	1	2	3	0	0	2	2	2	1	0	3	1	0	2	1	0	0	0	0	2	0	0	0		0		2		0	1					118
18		1	1	1	1	2	3	0	0	2	2	2	1	0	3	1	0	2	1	0	0	0	0	2	0	0	0		0		2	0	0	1	0	0	0	0	118
24	0	1	1	1	1	2	3	0	0	2	2	2	1	0	3	1	0	2	1	0	0	0	0	2	0	0	0		0		2	0	0	1	0	0	0	0	118
30		1	1	1	1	2	3	0	0	2	2	2	1	0	3	1	0	2	1	0	0	0	0	2	0	0	0		0		2		0	1					118
36	0	1	1	1	1	2	3	0	0	2	2	2	1	0	3	1	0	2	1	0	0	0	0	2	0	0	0		0		2	0	0	1	0	0	0	0	118
60	0	1	1	1	1	2	3	0	0	2	2	2	1	0	3	1	0	2	1	0	0	0	0	2	0	0	0		0		2	0	0	1	0	0	0	0	118
96	1	1	1	1	1	2	3	0	0	2	2	2	1	0	3	1	0	2	1	0	0	0	0	2	0	0	0		0		2		0	1					118
3	0	2		1	3	1	2	0	0	2	1	3	1	0	3	1	1	2	0	0	0	1	1	3	1	1		0	1	0	2	0	0	1	0	0			119
7	0	2		1	3	1	2	0	0	2	1	3	1	0	3	1	1	2	0	0	0	1	1	3	1	1		0	1	0	2	0	0	1	0	0			119
13	0	2		1	3	1	2	0	0	2	1	3	1	0	3	1	1	2	0	0	0	1	1	3	1	1		0	1	0	2	0	0	1	0	0	0	0	119
18		2		1	3	1	2	0	0	2	1	3	1	0	3	1	1	2	0	0	0	1	1	3	1	1		0	1	0	2	1		1	1	0	1505	0	119
24		2		1	3	1	2	0	0	2	1	3	1	0	3	1	1	2	0	0	0	1	1	3	1	1		0	1	0	2			1					119
30		2		1	3	1	2	0	0	2	1	3	1	0	3	1	1	2	0	0	0	1	1	3	1	1		0	1	0	2		0	1					119
36	1	2		1	3	1	2	0	0	2	1	3	1	0	3	1	1	2	0	0	0	1	1	3	1	1		0	1	0	2	0	0	1	0	0	0	0	119
60	1	2		1	3	1	2	0	0	2	1	3	1	0	3	1	1	2	0	0	0	1	1	3	1	1		0	1	0	2		0	1					119
96	1	2		1	3	1	2	0	0	2	1	3	1	0	3	1	1	2	0	0	0	1	1	3	1	1		0	1	0	2	0	0	1	0	0	0	0	119
3	0	2	2	0	2	2	2	0	0	3	2	3	1	0	3	1	0	2	1	0	1	0	0	3	0	0	0	0	0	0	1	0	0	0	0	0			120
7	0	2	2	0	2	2	2	0	0	3	2	3	1	0	3	1	0	2	1	0	1	0	0	3	0	0	0	0	0	0	1	0	0	0	0	0	0	0	120
13	0	2	2	0	2	2	2	0	0	3	2	3	1	0	3	1	0	2	1	0	1	0	0	3	0	0	0	0	0	0	1	0	0	0	0	0	0	0	120
18		2	2	0	2	2	2	0	0	3	2	3	1	0	3	1	0	2	1	0	1	0	0	3	0	0	0	0	0	0	1	0	0	0	0	0	0	0	120
24	1	2	2	0	2	2	2	0	0	3	2	3	1	0	3	1	0	2	1	0	1	0	0	3	0	0	0	0	0	0	1	0	0	0	0	0	0	0	120
30		2	2	0	2	2	2	0	0	3	2	3	1	0	3	1	0	2	1	0	1	0	0	3	0	0	0	0	0	0	1		0	1					120
36	0	2	2	0	2	2	2	0	0	3	2	3	1	0	3	1	0	2	1	0	1	0	0	3	0	0	0	0	0	0	1	0	0	1	0	0	0	0	120
60	1	2	2	0	2	2	2	0	0	3	2	3	1	0	3	1	0	2	1	0	1	0	0	3	0	0	0	0	0	0	1	0	0	1	0	0	0	0	120
96	1	2	2	0	2	2	2	0	0	3	2	3	1	0	3	1	0	2	1	0	1	0	0	3	0	0	0	0	0	0	1	0	0	1	0	0	0	0	120
3	0	2	2	0	2	1	2	0	1	3	2	2	1	0	3	1	1	2	0	0	0	1	0	2	1	0		0	0	0	1	0	0	1	0	0			121
7	0	2	2	0	2	1	2	0	1	3	2	2	1	0	3	1	1	2	0	0	0	1	0	2	1	0		0	0	0	1	0	0	1	0	0	0	0	121
13	0	2	2	0	2	1	2	0	1	3	2	2	1	0	3	1	1	2	0	0	0	1	0	2	1	0		0	0	0	1	1	0	1	1	0	350	0	121
18		2	2	0	2	1	2	0	1	3	2	2	1	0	3	1	1	2	0	0	0	1	0	2	1	0		0	0	0	1	1	0	1	1	0	945	0	121
24	0	2	2	0	2	1	2	0	1	3	2	2	1	0	3	1	1	2	0	0	0	1	0	2	1	0		0	0	0	1	1	0	1	1	0	35	0	121
30		2	2	0	2	1	2	0	1	3	2	2	1	0	3	1	1	2	0	0	0	1	0	2	1	0		0	0	0	1	1	0	1	0	0	0	0	121
36	1	2	2	0	2	1	2	0	1	3	2	2	1	0	3	1	1	2	0	0	0	1	0	2	1	0		0	0	0	1		0	1					121
60	1	2	2	0	2	1	2	0	1	3	2	2	1	0	3	1	1	2	0	0	0	1	0	2	1	0		0	0	0	1	0	0	1	0	0	0	0	121
96	1	2	2	0	2	1	2	0	1	3	2	2	1	0	3	1	1	2	0	0	0	1	0	2	1	0		0	0	0	1	1	0	1	1	0	350	0	121
3	0	3	3	0	3	1	2	1	0	3	2	2	0	0	2	1	0		0	0	0	0	0	2	1	0	0	0	0	0	2	0	0	0	0	0			122
7	0	3	3	0	3	1	2	1	0	3	2	2	0	0	2	1	0		0	0	0	0	0	2	1	0	0	0	0	0	2	0	0	0	0	0	0	0	122
13	0	3	3	0	3	1	2	1	0	3	2	2	0	0	2	1	0		0	0	0	0	0	2	1	0	0	0	0	0	2	0	0	0	0	0	0	0	122
18		3	3	0	3	1	2	1	0	3	2	2	0	0	2	1	0		0	0	0	0	0	2	1	0	0	0	0	0	2	0	0	0	0	0	0	0	122
24	1	3	3	0	3	1	2	1	0	3	2	2	0	0	2	1	0		0	0	0	0	0	2	1	0	0	0	0	0	2	0	0	0	0	0	0	0	122
30		3	3	0	3	1	2	1	0	3	2	2	0	0	2	1	0		0	0	0	0	0	2	1	0	0	0	0	0	2	0	1	1	0	0	0	0	122
36	0	3	3	0	3	1	2	1	0	3	2	2	0	0	2	1	0		0	0	0	0	0	2	1	0	0	0	0	0	2	0	1	1	0	0	0	0	122
60	1	3	3	0	3	1	2	1	0	3	2	2	0	0	2	1	0		0	0	0	0	0	2	1	0	0	0	0	0	2	0	0	1	0	0	0	0	122
96	1	3	3	0	3	1	2	1	0	3	2	2	0	0	2	1	0		0	0	0	0	0	2	1	0	0	0	0	0	2	0	0	1	0	0	0	0	122
3	0	3	2	1	2	2	2	0	0	3	1	2		0	1	1	1	2	0	1	0	1	0	.64999998	0	0		0	0	0	1	0	1	0	0	0			123
7	0	3	2	1	2	2	2	0	0	3	1	2		0	1	1	1	2	0	1	0	1	0	.64999998	0	0		0	0	0	1	0	0	0	0	0	0	0	123
13	0	3	2	1	2	2	2	0	0	3	1	2		0	1	1	1	2	0	1	0	1	0	.64999998	0	0		0	0	0	1	0	1	0	0	0	0	0	123
18		3	2	1	2	2	2	0	0	3	1	2		0	1	1	1	2	0	1	0	1	0	.64999998	0	0		0	0	0	1	0	1	0	0	0	0	0	123
24	0	3	2	1	2	2	2	0	0	3	1	2		0	1	1	1	2	0	1	0	1	0	.64999998	0	0		0	0	0	1	0	1	0	0	0	0	0	123
30		3	2	1	2	2	2	0	0	3	1	2		0	1	1	1	2	0	1	0	1	0	.64999998	0	0		0	0	0	1	1	0	1	1	0	140	0	123
36	1	3	2	1	2	2	2	0	0	3	1	2		0	1	1	1	2	0	1	0	1	0	.64999998	0	0		0	0	0	1	0	0	1	0	0	0	0	123
60	1	3	2	1	2	2	2	0	0	3	1	2		0	1	1	1	2	0	1	0	1	0	.64999998	0	0		0	0	0	1	0	0	1	0	0	0	0	123
96	1	3	2	1	2	2	2	0	0	3	1	2		0	1	1	1	2	0	1	0	1	0	.64999998	0	0		0	0	0	1	0	0	1	0	0	0	0	123
3	0	1	3	0	2	2	3	0	0	3	2	3	0	1	3	1	0	2	1	0	0	1	0	7	1	0	0	0	0	0	2	0	0	1	0	0			124
7	0	1	3	0	2	2	3	0	0	3	2	3	0	1	3	1	0	2	1	0	0	1	0	7	1	0	0	0	0	0	2	0	0	1	0	0	0	0	124
13	0	1	3	0	2	2	3	0	0	3	2	3	0	1	3	1	0	2	1	0	0	1	0	7	1	0	0	0	0	0	2	0	1	1	0	0	0	0	124
18		1	3	0	2	2	3	0	0	3	2	3	0	1	3	1	0	2	1	0	0	1	0	7	1	0	0	0	0	0	2	0	0	1	0	0	0	0	124
24	0	1	3	0	2	2	3	0	0	3	2	3	0	1	3	1	0	2	1	0	0	1	0	7	1	0	0	0	0	0	2	0	0	1	0	0	0	0	124
30		1	3	0	2	2	3	0	0	3	2	3	0	1	3	1	0	2	1	0	0	1	0	7	1	0	0	0	0	0	2	0	0	1	0	0	0	0	124
36	1	1	3	0	2	2	3	0	0	3	2	3	0	1	3	1	0	2	1	0	0	1	0	7	1	0	0	0	0	0	2	0	0	1	0	0	0	0	124
60	1	1	3	0	2	2	3	0	0	3	2	3	0	1	3	1	0	2	1	0	0	1	0	7	1	0	0	0	0	0	2	0	0	1	0	0	0	0	124
96	1	1	3	0	2	2	3	0	0	3	2	3	0	1	3	1	0	2	1	0	0	1	0	7	1	0	0	0	0	0	2	0	0	1	0	0	0	0	124
3	0	2	3	0	3	2	2	0	0	3	2	3	1	0	2	2	0	2	0	0	0	1	0	2	1	0	0	0	0	0	2	0	0	0	0	0			125
7	0	2	3	0	3	2	2	0	0	3	2	3	1	0	2	2	0	2	0	0	0	1	0	2	1	0	0	0	0	0	2	0	0	0	0	0	0	0	125
13	0	2	3	0	3	2	2	0	0	3	2	3	1	0	2	2	0	2	0	0	0	1	0	2	1	0	0	0	0	0	2	1	0	0	1	0	0	0	125
18		2	3	0	3	2	2	0	0	3	2	3	1	0	2	2	0	2	0	0	0	1	0	2	1	0	0	0	0	0	2	0	1	0	0	0	0	0	125
24	1	2	3	0	3	2	2	0	0	3	2	3	1	0	2	2	0	2	0	0	0	1	0	2	1	0	0	0	0	0	2	1	1	0	1	0	0	0	125
30		2	3	0	3	2	2	0	0	3	2	3	1	0	2	2	0	2	0	0	0	1	0	2	1	0	0	0	0	0	2		0	1					125
36	1	2	3	0	3	2	2	0	0	3	2	3	1	0	2	2	0	2	0	0	0	1	0	2	1	0	0	0	0	0	2	0	0	1	0	0	0	0	125
60	1	2	3	0	3	2	2	0	0	3	2	3	1	0	2	2	0	2	0	0	0	1	0	2	1	0	0	0	0	0	2	0	0	1	0	0	0	0	125
96	1	2	3	0	3	2	2	0	0	3	2	3	1	0	2	2	0	2	0	0	0	1	0	2	1	0	0	0	0	0	2	0	0	1	0	0	0	0	125
3	0	1		1	1	2	2	0	0	2	2	2	0	0	1	1	1	1	1	0	0	1	2	.80000001	0	1			1		1		1	0					126
7		1		1	1	2	2	0	0	2	2	2	0	0	1	1	1	1	1	0	0	1	2	.80000001	0	1			1		1			0					126
13	1	1		1	1	2	2	0	0	2	2	2	0	0	1	1	1	1	1	0	0	1	2	.80000001	0	1			1		1	0	0	0	0	0	0	0	126
18		1		1	1	2	2	0	0	2	2	2	0	0	1	1	1	1	1	0	0	1	2	.80000001	0	1			1		1	0		0	0	0	0	0	126
24		1		1	1	2	2	0	0	2	2	2	0	0	1	1	1	1	1	0	0	1	2	.80000001	0	1			1		1			0					126
30		1		1	1	2	2	0	0	2	2	2	0	0	1	1	1	1	1	0	0	1	2	.80000001	0	1			1		1		1	0					126
36	0	1		1	1	2	2	0	0	2	2	2	0	0	1	1	1	1	1	0	0	1	2	.80000001	0	1			1		1		1	0					126
60	1	1		1	1	2	2	0	0	2	2	2	0	0	1	1	1	1	1	0	0	1	2	.80000001	0	1			1		1	0	0	1	0	0	0	0	126
96	1	1		1	1	2	2	0	0	2	2	2	0	0	1	1	1	1	1	0	0	1	2	.80000001	0	1			1		1	0	0	1	0	0	0	0	126
3	0	1	1	0	1	2	2	1	1	2	2	2	0	0	2	2	0	2	0	1	0	1	0	.80000001	1		0		0	0	2		0	0					127
7	0	1	1	0	1	2	2	1	1	2	2	2	0	0	2	2	0	2	0	1	0	1	0	.80000001	1		0		0	0	2		0	0					127
13	0	1	1	0	1	2	2	1	1	2	2	2	0	0	2	2	0	2	0	1	0	1	0	.80000001	1		0		0	0	2	1	0	0	1	0	315	0	127
18		1	1	0	1	2	2	1	1	2	2	2	0	0	2	2	0	2	0	1	0	1	0	.80000001	1		0		0	0	2	0	1	0	0	0	0	0	127
24	1	1	1	0	1	2	2	1	1	2	2	2	0	0	2	2	0	2	0	1	0	1	0	.80000001	1		0		0	0	2	1	1	0	1	0	0	0	127
30		1	1	0	1	2	2	1	1	2	2	2	0	0	2	2	0	2	0	1	0	1	0	.80000001	1		0		0	0	2		0	0					127
36	0	1	1	0	1	2	2	1	1	2	2	2	0	0	2	2	0	2	0	1	0	1	0	.80000001	1		0		0	0	2	0	0	0	0	0	0	0	127
60	1	1	1	0	1	2	2	1	1	2	2	2	0	0	2	2	0	2	0	1	0	1	0	.80000001	1		0		0	0	2		1	1					127
96	1	1	1	0	1	2	2	1	1	2	2	2	0	0	2	2	0	2	0	1	0	1	0	.80000001	1		0		0	0	2	0	0	0	0	0	0	0	127
3	0	3		0	3	1	2	0	0	3	2	3	1	0	3	1	1	2	0	0	0	0	0	3	0	0	0	0	0	0	2	0	0	0	0	0			128
7	0	3		0	3	1	2	0	0	3	2	3	1	0	3	1	1	2	0	0	0	0	0	3	0	0	0	0	0	0	2	0	0	0	0	0	0	0	128
13		3		0	3	1	2	0	0	3	2	3	1	0	3	1	1	2	0	0	0	0	0	3	0	0	0	0	0	0	2			0					128
18		3		0	3	1	2	0	0	3	2	3	1	0	3	1	1	2	0	0	0	0	0	3	0	0	0	0	0	0	2			0					128
24		3		0	3	1	2	0	0	3	2	3	1	0	3	1	1	2	0	0	0	0	0	3	0	0	0	0	0	0	2			0					128
30		3		0	3	1	2	0	0	3	2	3	1	0	3	1	1	2	0	0	0	0	0	3	0	0	0	0	0	0	2		0	0					128
36	1	3		0	3	1	2	0	0	3	2	3	1	0	3	1	1	2	0	0	0	0	0	3	0	0	0	0	0	0	2		0	0					128
60	1	3		0	3	1	2	0	0	3	2	3	1	0	3	1	1	2	0	0	0	0	0	3	0	0	0	0	0	0	2	0	0	1	0	0	0	0	128
96		3		0	3	1	2	0	0	3	2	3	1	0	3	1	1	2	0	0	0	0	0	3	0	0	0	0	0	0	2								128
3	0	1	2	0	1	2	2	0		1	2	2	1	0	1	1	1	1	0	0	0	1	0	1	0	0	1	0	1	0	1	0	1	0	0	0			129
7	0	1	2	0	1	2	2	0		1	2	2	1	0	1	1	1	1	0	0	0	1	0	1	0	0	1	0	1	0	1	0	1	0	0	0	0	0	129
13	0	1	2	0	1	2	2	0		1	2	2	1	0	1	1	1	1	0	0	0	1	0	1	0	0	1	0	1	0	1	0	0	0	0	0	0	0	129
18		1	2	0	1	2	2	0		1	2	2	1	0	1	1	1	1	0	0	0	1	0	1	0	0	1	0	1	0	1	1	1	0	1	0	19320	0	129
24	1	1	2	0	1	2	2	0		1	2	2	1	0	1	1	1	1	0	0	0	1	0	1	0	0	1	0	1	0	1	1	1	0	1	0	5145	0	129
30		1	2	0	1	2	2	0		1	2	2	1	0	1	1	1	1	0	0	0	1	0	1	0	0	1	0	1	0	1	0	1	0	0	0	0	0	129
36	0	1	2	0	1	2	2	0		1	2	2	1	0	1	1	1	1	0	0	0	1	0	1	0	0	1	0	1	0	1	0	1	0	0	0	0	0	129
60	1	1	2	0	1	2	2	0		1	2	2	1	0	1	1	1	1	0	0	0	1	0	1	0	0	1	0	1	0	1	0	1	1	0	0	0	0	129
96	1	1	2	0	1	2	2	0		1	2	2	1	0	1	1	1	1	0	0	0	1	0	1	0	0	1	0	1	0	1	0	1	1	0	0	0	0	129
3	0	3	1	1	3	1	1	1	0	2	1	1	1	0	2	2	0	2	0	0	0	1	0	1.5	0	0	0	0	0	0	2	0	0	0	0	0			130
7	0	3	1	1	3	1	1	1	0	2	1	1	1	0	2	2	0	2	0	0	0	1	0	1.5	0	0	0	0	0	0	2	0	0	0	0	0	0	0	130
13	0	3	1	1	3	1	1	1	0	2	1	1	1	0	2	2	0	2	0	0	0	1	0	1.5	0	0	0	0	0	0	2	0	0	0	0	0	0	0	130
18		3	1	1	3	1	1	1	0	2	1	1	1	0	2	2	0	2	0	0	0	1	0	1.5	0	0	0	0	0	0	2	0	0	0	0	0	0	0	130
24	1	3	1	1	3	1	1	1	0	2	1	1	1	0	2	2	0	2	0	0	0	1	0	1.5	0	0	0	0	0	0	2		0	0					130
30		3	1	1	3	1	1	1	0	2	1	1	1	0	2	2	0	2	0	0	0	1	0	1.5	0	0	0	0	0	0	2		0	1					130
36	0	3	1	1	3	1	1	1	0	2	1	1	1	0	2	2	0	2	0	0	0	1	0	1.5	0	0	0	0	0	0	2		0	1					130
60	0	3	1	1	3	1	1	1	0	2	1	1	1	0	2	2	0	2	0	0	0	1	0	1.5	0	0	0	0	0	0	2	0	0	1	0	0	0	0	130
96	1	3	1	1	3	1	1	1	0	2	1	1	1	0	2	2	0	2	0	0	0	1	0	1.5	0	0	0	0	0	0	2	0	0	1	0	0	0	0	130
3	0	1	2	0	2	2	2	0	0	2	2	2	0	0	1	2	0	2	0	0	0	1	0	1.2	0	0	0	0	0	0	2	0	0	0	0	0			131
7	0	1	2	0	2	2	2	0	0	2	2	2	0	0	1	2	0	2	0	0	0	1	0	1.2	0	0	0	0	0	0	2	0	0	0	0	0	0	0	131
13	1	1	2	0	2	2	2	0	0	2	2	2	0	0	1	2	0	2	0	0	0	1	0	1.2	0	0	0	0	0	0	2	0	0	1	0	0	0	0	131
18		1	2	0	2	2	2	0	0	2	2	2	0	0	1	2	0	2	0	0	0	1	0	1.2	0	0	0	0	0	0	2	0	0	0	0	0	0	0	131
24	1	1	2	0	2	2	2	0	0	2	2	2	0	0	1	2	0	2	0	0	0	1	0	1.2	0	0	0	0	0	0	2		0	0					131
30		1	2	0	2	2	2	0	0	2	2	2	0	0	1	2	0	2	0	0	0	1	0	1.2	0	0	0	0	0	0	2		0	1					131
36	1	1	2	0	2	2	2	0	0	2	2	2	0	0	1	2	0	2	0	0	0	1	0	1.2	0	0	0	0	0	0	2	0	0	1	0	0	0	0	131
60		1	2	0	2	2	2	0	0	2	2	2	0	0	1	2	0	2	0	0	0	1	0	1.2	0	0	0	0	0	0	2								131
96	1	1	2	0	2	2	2	0	0	2	2	2	0	0	1	2	0	2	0	0	0	1	0	1.2	0	0	0	0	0	0	2	0	1	0	0	0	0	0	131
3	0	2	3	0	2	1	2	0	0	2	1	1	1	0	1	2	0	1	1	0	0	1	0	1	0	0		0	0	0	1	0	0	0	0	0			132
7	0	2	3	0	2	1	2	0	0	2	1	1	1	0	1	2	0	1	1	0	0	1	0	1	0	0		0	0	0	1	0	1	0	0	0	0	0	132
13	0	2	3	0	2	1	2	0	0	2	1	1	1	0	1	2	0	1	1	0	0	1	0	1	0	0		0	0	0	1	0	1	0	0	0	0	0	132
18		2	3	0	2	1	2	0	0	2	1	1	1	0	1	2	0	1	1	0	0	1	0	1	0	0		0	0	0	1	1	1	0	0	1	0	70	132
24	1	2	3	0	2	1	2	0	0	2	1	1	1	0	1	2	0	1	1	0	0	1	0	1	0	0		0	0	0	1		1	0					132
30		2	3	0	2	1	2	0	0	2	1	1	1	0	1	2	0	1	1	0	0	1	0	1	0	0		0	0	0	1		1	1					132
36	1	2	3	0	2	1	2	0	0	2	1	1	1	0	1	2	0	1	1	0	0	1	0	1	0	0		0	0	0	1		1	1					132
60	1	2	3	0	2	1	2	0	0	2	1	1	1	0	1	2	0	1	1	0	0	1	0	1	0	0		0	0	0	1	1	0	1	1	1	350	35	132
96	0	2	3	0	2	1	2	0	0	2	1	1	1	0	1	2	0	1	1	0	0	1	0	1	0	0		0	0	0	1	0	0	1	0	0	0	0	132
3	0	3	3	0	3	2	2	0	1	3	1	1	1	0	1	1	1	1	1	0	1	0	0	1.2	0	0	0	0	0	0	1	0	1	1	0	0			133
7	0	3	3	0	3	2	2	0	1	3	1	1	1	0	1	1	1	1	1	0	1	0	0	1.2	0	0	0	0	0	0	1	0	1	1	0	0	0	0	133
13	1	3	3	0	3	2	2	0	1	3	1	1	1	0	1	1	1	1	1	0	1	0	0	1.2	0	0	0	0	0	0	1	0	1	1	0	0	0	0	133
18		3	3	0	3	2	2	0	1	3	1	1	1	0	1	1	1	1	1	0	1	0	0	1.2	0	0	0	0	0	0	1	1	0	1	0	1	0	70	133
24	1	3	3	0	3	2	2	0	1	3	1	1	1	0	1	1	1	1	1	0	1	0	0	1.2	0	0	0	0	0	0	1		0	1					133
30		3	3	0	3	2	2	0	1	3	1	1	1	0	1	1	1	1	1	0	1	0	0	1.2	0	0	0	0	0	0	1		1	0					133
36	1	3	3	0	3	2	2	0	1	3	1	1	1	0	1	1	1	1	1	0	1	0	0	1.2	0	0	0	0	0	0	1	0	1	0	0	0	0	0	133
60	1	3	3	0	3	2	2	0	1	3	1	1	1	0	1	1	1	1	1	0	1	0	0	1.2	0	0	0	0	0	0	1	1	0	0	0	1	0	105	133
96	1	3	3	0	3	2	2	0	1	3	1	1	1	0	1	1	1	1	1	0	1	0	0	1.2	0	0	0	0	0	0	1	1	0	1	0	1	0	175	133
3	0	3	2	1	3	1	2	0	0	3	1	2		0	1	1	0	1	0	0	0	0	0	1	0			1	1	1	1	0	0	0	0	0			134
7	0	3	2	1	3	1	2	0	0	3	1	2		0	1	1	0	1	0	0	0	0	0	1	0			1	1	1	1	0	0	0	0	0	0	0	134
13	0	3	2	1	3	1	2	0	0	3	1	2		0	1	1	0	1	0	0	0	0	0	1	0			1	1	1	1	0	0	0	0	0	0	0	134
18		3	2	1	3	1	2	0	0	3	1	2		0	1	1	0	1	0	0	0	0	0	1	0			1	1	1	1	0	0	1	0	0	0	0	134
24	1	3	2	1	3	1	2	0	0	3	1	2		0	1	1	0	1	0	0	0	0	0	1	0			1	1	1	1		0	1					134
30		3	2	1	3	1	2	0	0	3	1	2		0	1	1	0	1	0	0	0	0	0	1	0			1	1	1	1		0	1					134
36	0	3	2	1	3	1	2	0	0	3	1	2		0	1	1	0	1	0	0	0	0	0	1	0			1	1	1	1	0	0	1	0	0	0	0	134
60	1	3	2	1	3	1	2	0	0	3	1	2		0	1	1	0	1	0	0	0	0	0	1	0			1	1	1	1	1	0	1	0	1	0	0	134
96	1	3	2	1	3	1	2	0	0	3	1	2		0	1	1	0	1	0	0	0	0	0	1	0			1	1	1	1	1	1	1	1	1	35	700	134
3	0	2		0	1	2	2	0	0	1	1	2		0	2	1	1	2	0	0	0	0	1	1.6	1	1	1	0	1	0	1		0	1					135
7	0	2		0	1	2	2	0	0	1	1	2		0	2	1	1	2	0	0	0	0	1	1.6	1	1	1	0	1	0	1	0	0	1	0	0	0	0	135
13		2		0	1	2	2	0	0	1	1	2		0	2	1	1	2	0	0	0	0	1	1.6	1	1	1	0	1	0	1			1					135
18		2		0	1	2	2	0	0	1	1	2		0	2	1	1	2	0	0	0	0	1	1.6	1	1	1	0	1	0	1	0	0	1	0	0			135
24		2		0	1	2	2	0	0	1	1	2		0	2	1	1	2	0	0	0	0	1	1.6	1	1	1	0	1	0	1	0	0	1	0	0	0	0	135
30		2		0	1	2	2	0	0	1	1	2		0	2	1	1	2	0	0	0	0	1	1.6	1	1	1	0	1	0	1								135
36		2		0	1	2	2	0	0	1	1	2		0	2	1	1	2	0	0	0	0	1	1.6	1	1	1	0	1	0	1								135
60		2		0	1	2	2	0	0	1	1	2		0	2	1	1	2	0	0	0	0	1	1.6	1	1	1	0	1	0	1								135
96		2		0	1	2	2	0	0	1	1	2		0	2	1	1	2	0	0	0	0	1	1.6	1	1	1	0	1	0	1								135
3	0	3	2	1	3	1	1	1	0	3	1	3	1	0	1	1	1	1	1	0	0	0	0	2.2	0	0		1	1	1	2	0	0	0	0	0			136
7	0	3	2	1	3	1	1	1	0	3	1	3	1	0	1	1	1	1	1	0	0	0	0	2.2	0	0		1	1	1	2	0	0	0	0	0	0	0	136
13	0	3	2	1	3	1	1	1	0	3	1	3	1	0	1	1	1	1	1	0	0	0	0	2.2	0	0		1	1	1	2	1	0	0	1	0	15995	0	136
18		3	2	1	3	1	1	1	0	3	1	3	1	0	1	1	1	1	1	0	0	0	0	2.2	0	0		1	1	1	2	0	1	0	0	0	0	0	136
24	1	3	2	1	3	1	1	1	0	3	1	3	1	0	1	1	1	1	1	0	0	0	0	2.2	0	0		1	1	1	2	1	1	0	1	1	56280	1295	136
30		3	2	1	3	1	1	1	0	3	1	3	1	0	1	1	1	1	1	0	0	0	0	2.2	0	0		1	1	1	2		1	0					136
36	1	3	2	1	3	1	1	1	0	3	1	3	1	0	1	1	1	1	1	0	0	0	0	2.2	0	0		1	1	1	2	1	1	0	1	1	124705	455	136
60	0	3	2	1	3	1	1	1	0	3	1	3	1	0	1	1	1	1	1	0	0	0	0	2.2	0	0		1	1	1	2		0	0					136
96	1	3	2	1	3	1	1	1	0	3	1	3	1	0	1	1	1	1	1	0	0	0	0	2.2	0	0		1	1	1	2		0	0					136
3	0	2	2	1	3	2	2	0	0	3	2	1	1	0	1	2	0	1	0	0	0	1	1	2	0	1	0	0	1	0	2	0	0	0	0	0			137
7	1	2	2	1	3	2	2	0	0	3	2	1	1	0	1	2	0	1	0	0	0	1	1	2	0	1	0	0	1	0	2	0	1	0	0	0	0	0	137
13	1	2	2	1	3	2	2	0	0	3	2	1	1	0	1	2	0	1	0	0	0	1	1	2	0	1	0	0	1	0	2	0	0	0	0	0	0	0	137
18		2	2	1	3	2	2	0	0	3	2	1	1	0	1	2	0	1	0	0	0	1	1	2	0	1	0	0	1	0	2	1	1	0	0	1	0	35	137
24	1	2	2	1	3	2	2	0	0	3	2	1	1	0	1	2	0	1	0	0	0	1	1	2	0	1	0	0	1	0	2	1	1	0	1	1	0	140	137
30		2	2	1	3	2	2	0	0	3	2	1	1	0	1	2	0	1	0	0	0	1	1	2	0	1	0	0	1	0	2	0	0	0	0	0	0	0	137
36	1	2	2	1	3	2	2	0	0	3	2	1	1	0	1	2	0	1	0	0	0	1	1	2	0	1	0	0	1	0	2	0	0	0	0	0	0	0	137
60	1	2	2	1	3	2	2	0	0	3	2	1	1	0	1	2	0	1	0	0	0	1	1	2	0	1	0	0	1	0	2	0	0	0	0	0	0	0	137
96	1	2	2	1	3	2	2	0	0	3	2	1	1	0	1	2	0	1	0	0	0	1	1	2	0	1	0	0	1	0	2	0	0	0	0	0	0	0	137
3	0	1	2	0	2	2	2	0	1	2	1	1	1	0	1	2	0	2	0	0	0	1	1	1	0	1	0	0	1	0	2	0	1	0	0	0			138
7	0	1	2	0	2	2	2	0	1	2	1	1	1	0	1	2	0	2	0	0	0	1	1	1	0	1	0	0	1	0	2	0	1	0	0	0	0	0	138
13	0	1	2	0	2	2	2	0	1	2	1	1	1	0	1	2	0	2	0	0	0	1	1	1	0	1	0	0	1	0	2	1	1	0	1	0	0	0	138
18		1	2	0	2	2	2	0	1	2	1	1	1	0	1	2	0	2	0	0	0	1	1	1	0	1	0	0	1	0	2	0	0	0	0	0	0	0	138
24	1	1	2	0	2	2	2	0	1	2	1	1	1	0	1	2	0	2	0	0	0	1	1	1	0	1	0	0	1	0	2	1	0	0	0	1	0	245	138
30		1	2	0	2	2	2	0	1	2	1	1	1	0	1	2	0	2	0	0	0	1	1	1	0	1	0	0	1	0	2	1	1	0	0	1	0	560	138
36	0	1	2	0	2	2	2	0	1	2	1	1	1	0	1	2	0	2	0	0	0	1	1	1	0	1	0	0	1	0	2	1	1	0	0	1	0	280	138
60	1	1	2	0	2	2	2	0	1	2	1	1	1	0	1	2	0	2	0	0	0	1	1	1	0	1	0	0	1	0	2	0	0	0	0	0	0	0	138
96	1	1	2	0	2	2	2	0	1	2	1	1	1	0	1	2	0	2	0	0	0	1	1	1	0	1	0	0	1	0	2	0	1	1	0	0	0	0	138
3	0	2	3	1	3	2	2	0	0	3	2	2	0	0	1	1	0	2	0	0	0	1	1	1	0	1	0	0	1	0	2	0	0	0	0	0			139
7	0	2	3	1	3	2	2	0	0	3	2	2	0	0	1	1	0	2	0	0	0	1	1	1	0	1	0	0	1	0	2	0	0	0	0	0	0	0	139
13	0	2	3	1	3	2	2	0	0	3	2	2	0	0	1	1	0	2	0	0	0	1	1	1	0	1	0	0	1	0	2	0	0	0	0	0	0	0	139
18		2	3	1	3	2	2	0	0	3	2	2	0	0	1	1	0	2	0	0	0	1	1	1	0	1	0	0	1	0	2	0	1	0	0	0	0	0	139
24	0	2	3	1	3	2	2	0	0	3	2	2	0	0	1	1	0	2	0	0	0	1	1	1	0	1	0	0	1	0	2	1	1	0	1	0	0	0	139
30		2	3	1	3	2	2	0	0	3	2	2	0	0	1	1	0	2	0	0	0	1	1	1	0	1	0	0	1	0	2		0	1					139
36	1	2	3	1	3	2	2	0	0	3	2	2	0	0	1	1	0	2	0	0	0	1	1	1	0	1	0	0	1	0	2	0	0	1	0	0	0	0	139
60	1	2	3	1	3	2	2	0	0	3	2	2	0	0	1	1	0	2	0	0	0	1	1	1	0	1	0	0	1	0	2	1	0	1	1	0	4165	0	139
96	1	2	3	1	3	2	2	0	0	3	2	2	0	0	1	1	0	2	0	0	0	1	1	1	0	1	0	0	1	0	2	0	0	1	0	0	0	0	139
3	0	3	2	0	3	2	1	0	0	3	1	1	0	0	2	2	1		0	0	1	0	1	.80000001	1	1		1	1	1	2	0	1	0	0	0			140
7	0	3	2	0	3	2	1	0	0	3	1	1	0	0	2	2	1		0	0	1	0	1	.80000001	1	1		1	1	1	2	0	0	0	0	0	0	0	140
13	0	3	2	0	3	2	1	0	0	3	1	1	0	0	2	2	1		0	0	1	0	1	.80000001	1	1		1	1	1	2	0	0	0	0	0	0	0	140
18		3	2	0	3	2	1	0	0	3	1	1	0	0	2	2	1		0	0	1	0	1	.80000001	1	1		1	1	1	2	1	0	0	1	0	2380	0	140
24	1	3	2	0	3	2	1	0	0	3	1	1	0	0	2	2	1		0	0	1	0	1	.80000001	1	1		1	1	1	2	1	0	0	0	1	0	210	140
30		3	2	0	3	2	1	0	0	3	1	1	0	0	2	2	1		0	0	1	0	1	.80000001	1	1		1	1	1	2	1	0	0	0	1	0	385	140
36	1	3	2	0	3	2	1	0	0	3	1	1	0	0	2	2	1		0	0	1	0	1	.80000001	1	1		1	1	1	2	1	0	0	0	1	0	245	140
60	1	3	2	0	3	2	1	0	0	3	1	1	0	0	2	2	1		0	0	1	0	1	.80000001	1	1		1	1	1	2	1	0	0	1	1	2660	385	140
96	1	3	2	0	3	2	1	0	0	3	1	1	0	0	2	2	1		0	0	1	0	1	.80000001	1	1		1	1	1	2	0	0	1	0	0	0	0	140
3	0	1	2	0	1	2	2	0	0	1	2	2	0	0	2	1	1		0	0	0	1	1	2.5	0	1	1	0	1	1	2	0	0	0	0	0			141
7	0	1	2	0	1	2	2	0	0	1	2	2	0	0	2	1	1		0	0	0	1	1	2.5	0	1	1	0	1	1	2	0	0	0	0	0	0	0	141
13	0	1	2	0	1	2	2	0	0	1	2	2	0	0	2	1	1		0	0	0	1	1	2.5	0	1	1	0	1	1	2	0	0	0	0	0	0	0	141
18		1	2	0	1	2	2	0	0	1	2	2	0	0	2	1	1		0	0	0	1	1	2.5	0	1	1	0	1	1	2	0	0	0	0	0	0	0	141
24	1	1	2	0	1	2	2	0	0	1	2	2	0	0	2	1	1		0	0	0	1	1	2.5	0	1	1	0	1	1	2		0	0					141
30		1	2	0	1	2	2	0	0	1	2	2	0	0	2	1	1		0	0	0	1	1	2.5	0	1	1	0	1	1	2	1	1	0	0	1	0	0	141
36	0	1	2	0	1	2	2	0	0	1	2	2	0	0	2	1	1		0	0	0	1	1	2.5	0	1	1	0	1	1	2	1	1	0	0	1	0	595	141
60	1	1	2	0	1	2	2	0	0	1	2	2	0	0	2	1	1		0	0	0	1	1	2.5	0	1	1	0	1	1	2	0	1	0	0	0	0	0	141
96	1	1	2	0	1	2	2	0	0	1	2	2	0	0	2	1	1		0	0	0	1	1	2.5	0	1	1	0	1	1	2	0	0	1	0	0	0	0	141
3	0	1	2	1	2	2	2	0	0	3	1	3	0	0	3	1	0	2	1	1	0	0	1	3	1	0	1		1		2	0	1	0	0	0			142
7	0	1	2	1	2	2	2	0	0	3	1	3	0	0	3	1	0	2	1	1	0	0	1	3	1	0	1		1		2	0	0	0	0	0			142
13	0	1	2	1	2	2	2	0	0	3	1	3	0	0	3	1	0	2	1	1	0	0	1	3	1	0	1		1		2	0	0	0	0	0	0	0	142
18		1	2	1	2	2	2	0	0	3	1	3	0	0	3	1	0	2	1	1	0	0	1	3	1	0	1		1		2	0	0	0	0	0	0	0	142
24	0	1	2	1	2	2	2	0	0	3	1	3	0	0	3	1	0	2	1	1	0	0	1	3	1	0	1		1		2	0	0	0	0	0	0	0	142
30		1	2	1	2	2	2	0	0	3	1	3	0	0	3	1	0	2	1	1	0	0	1	3	1	0	1		1		2		0	1					142
36	1	1	2	1	2	2	2	0	0	3	1	3	0	0	3	1	0	2	1	1	0	0	1	3	1	0	1		1		2		0	1					142
60	1	1	2	1	2	2	2	0	0	3	1	3	0	0	3	1	0	2	1	1	0	0	1	3	1	0	1		1		2	0	0	1	0	0	0	0	142
96	1	1	2	1	2	2	2	0	0	3	1	3	0	0	3	1	0	2	1	1	0	0	1	3	1	0	1		1		2	0	0	1	0	0	0	0	142
3	0	1	2	0	2	1	3	0	0	2	2	3	0	0	3	1	0	2	1	0	0	0	0	2	1		0		0		2	0	0	0	0	0			143
7	0	1	2	0	2	1	3	0	0	2	2	3	0	0	3	1	0	2	1	0	0	0	0	2	1		0		0		2	0	0	0	0	0	0	0	143
13	1	1	2	0	2	1	3	0	0	2	2	3	0	0	3	1	0	2	1	0	0	0	0	2	1		0		0		2	1	0	0	0	1	0	35	143
18		1	2	0	2	1	3	0	0	2	2	3	0	0	3	1	0	2	1	0	0	0	0	2	1		0		0		2	1	1	0	0	1	0	140	143
24	1	1	2	0	2	1	3	0	0	2	2	3	0	0	3	1	0	2	1	0	0	0	0	2	1		0		0		2	1	1	0	0	1	0	70	143
30		1	2	0	2	1	3	0	0	2	2	3	0	0	3	1	0	2	1	0	0	0	0	2	1		0		0		2		0	1					143
36	1	1	2	0	2	1	3	0	0	2	2	3	0	0	3	1	0	2	1	0	0	0	0	2	1		0		0		2	0	0	1	0	0	0	0	143
60	1	1	2	0	2	1	3	0	0	2	2	3	0	0	3	1	0	2	1	0	0	0	0	2	1		0		0		2		0	1					143
96	1	1	2	0	2	1	3	0	0	2	2	3	0	0	3	1	0	2	1	0	0	0	0	2	1		0		0		2	0	0	1	0	0	0	0	143
3	0	1	2	1	1	2	2	0	0	2	2	3		0	1	2	1	1	0	0	0	1	0	2	0	0			0	0	1	0	0	1	0	0			144
7	0	1	2	1	1	2	2	0	0	2	2	3		0	1	2	1	1	0	0	0	1	0	2	0	0			0	0	1	0	0	1	0	0	0	0	144
13	1	1	2	1	1	2	2	0	0	2	2	3		0	1	2	1	1	0	0	0	1	0	2	0	0			0	0	1	0	0	1	0	0	0	0	144
18		1	2	1	1	2	2	0	0	2	2	3		0	1	2	1	1	0	0	0	1	0	2	0	0			0	0	1	0	0	1	0	0	0	0	144
24	1	1	2	1	1	2	2	0	0	2	2	3		0	1	2	1	1	0	0	0	1	0	2	0	0			0	0	1	1	0	1	1	0	35	0	144
30		1	2	1	1	2	2	0	0	2	2	3		0	1	2	1	1	0	0	0	1	0	2	0	0			0	0	1		0	1					144
36	1	1	2	1	1	2	2	0	0	2	2	3		0	1	2	1	1	0	0	0	1	0	2	0	0			0	0	1	0	0	1	0	0	0	0	144
60	1	1	2	1	1	2	2	0	0	2	2	3		0	1	2	1	1	0	0	0	1	0	2	0	0			0	0	1	0	0	1	0	0	0	0	144
96	1	1	2	1	1	2	2	0	0	2	2	3		0	1	2	1	1	0	0	0	1	0	2	0	0			0	0	1	0	0	1	0	0	0	0	144
3	0	2	1	1	2	1	2	0	0	2	2	2		0	1	1	0	2	0	0	0	1	0	1	0	0		1	1	1	2	0	0	0	0	0			145
7	0	2	1	1	2	1	2	0	0	2	2	2		0	1	1	0	2	0	0	0	1	0	1	0	0		1	1	1	2	0	0	0	0	0	0	0	145
13	0	2	1	1	2	1	2	0	0	2	2	2		0	1	1	0	2	0	0	0	1	0	1	0	0		1	1	1	2	0	1	0	0	0	0	0	145
18		2	1	1	2	1	2	0	0	2	2	2		0	1	1	0	2	0	0	0	1	0	1	0	0		1	1	1	2	1	0	0	1	1	875	385	145
24	1	2	1	1	2	1	2	0	0	2	2	2		0	1	1	0	2	0	0	0	1	0	1	0	0		1	1	1	2	1	0	0	1	1	455	420	145
30		2	1	1	2	1	2	0	0	2	2	2		0	1	1	0	2	0	0	0	1	0	1	0	0		1	1	1	2	0	1	0	0	0	0	0	145
36	1	2	1	1	2	1	2	0	0	2	2	2		0	1	1	0	2	0	0	0	1	0	1	0	0		1	1	1	2	0	1	0	0	0	0	0	145
60	1	2	1	1	2	1	2	0	0	2	2	2		0	1	1	0	2	0	0	0	1	0	1	0	0		1	1	1	2		1	1					145
96	1	2	1	1	2	1	2	0	0	2	2	2		0	1	1	0	2	0	0	0	1	0	1	0	0		1	1	1	2		0	1					145
3	0	2		0	3	2	3	0	1	3	2	2	0	0	3	1	0	2	1	0	0	0	0	1.8	1	0	0	0	0	0	1	0	0	0	0	0			146
7	0	2		0	3	2	3	0	1	3	2	2	0	0	3	1	0	2	1	0	0	0	0	1.8	1	0	0	0	0	0	1	0	0	0	0	0	0	0	146
13	0	2		0	3	2	3	0	1	3	2	2	0	0	3	1	0	2	1	0	0	0	0	1.8	1	0	0	0	0	0	1	0	0	0	0	0	0	0	146
18		2		0	3	2	3	0	1	3	2	2	0	0	3	1	0	2	1	0	0	0	0	1.8	1	0	0	0	0	0	1	0		0	0	0	0	0	146
24		2		0	3	2	3	0	1	3	2	2	0	0	3	1	0	2	1	0	0	0	0	1.8	1	0	0	0	0	0	1			0					146
30		2		0	3	2	3	0	1	3	2	2	0	0	3	1	0	2	1	0	0	0	0	1.8	1	0	0	0	0	0	1		1	1					146
36	1	2		0	3	2	3	0	1	3	2	2	0	0	3	1	0	2	1	0	0	0	0	1.8	1	0	0	0	0	0	1	0	1	1	0	0	0	0	146
60	0	2		0	3	2	3	0	1	3	2	2	0	0	3	1	0	2	1	0	0	0	0	1.8	1	0	0	0	0	0	1	0	0	1	0	0	0	0	146
96	1	2		0	3	2	3	0	1	3	2	2	0	0	3	1	0	2	1	0	0	0	0	1.8	1	0	0	0	0	0	1	0	0	1	0	0	0	0	146
3	0	1	3	0	1	2	3	0	0	2	2	3	1	0	3	2	0	2	1	0	0	0	0	5	1	0	0		0		1	0	0	0	0	0			147
7	0	1	3	0	1	2	3	0	0	2	2	3	1	0	3	2	0	2	1	0	0	0	0	5	1	0	0		0		1	0	0	0	0	0	0	0	147
13	0	1	3	0	1	2	3	0	0	2	2	3	1	0	3	2	0	2	1	0	0	0	0	5	1	0	0		0		1	0	0	0	0	0	0	0	147
18		1	3	0	1	2	3	0	0	2	2	3	1	0	3	2	0	2	1	0	0	0	0	5	1	0	0		0		1	0	0	0	0	0	0	0	147
24	1	1	3	0	1	2	3	0	0	2	2	3	1	0	3	2	0	2	1	0	0	0	0	5	1	0	0		0		1		0	0					147
30		1	3	0	1	2	3	0	0	2	2	3	1	0	3	2	0	2	1	0	0	0	0	5	1	0	0		0		1		0	1					147
36	1	1	3	0	1	2	3	0	0	2	2	3	1	0	3	2	0	2	1	0	0	0	0	5	1	0	0		0		1		0	1					147
60		1	3	0	1	2	3	0	0	2	2	3	1	0	3	2	0	2	1	0	0	0	0	5	1	0	0		0		1								147
96		1	3	0	1	2	3	0	0	2	2	3	1	0	3	2	0	2	1	0	0	0	0	5	1	0	0		0		1								147
3	0	1		0	2	2	2	0	0	2	2	3	0	0	1	1	0	2	1	0	0	1	2	1	0	1	0		1		1		0	0					148
7	0	1		0	2	2	2	0	0	2	2	3	0	0	1	1	0	2	1	0	0	1	2	1	0	1	0		1		1	0	0	0	0	0	0	0	148
13	0	1		0	2	2	2	0	0	2	2	3	0	0	1	1	0	2	1	0	0	1	2	1	0	1	0		1		1	0	1	0	0	0	0	0	148
18		1		0	2	2	2	0	0	2	2	3	0	0	1	1	0	2	1	0	0	1	2	1	0	1	0		1		1		0	0					148
24	0	1		0	2	2	2	0	0	2	2	3	0	0	1	1	0	2	1	0	0	1	2	1	0	1	0		1		1	1	0	0	0	1	0	770	148
30		1		0	2	2	2	0	0	2	2	3	0	0	1	1	0	2	1	0	0	1	2	1	0	1	0		1		1		1	1					148
36	1	1		0	2	2	2	0	0	2	2	3	0	0	1	1	0	2	1	0	0	1	2	1	0	1	0		1		1	1	1	1	0	1	0	280	148
60	1	1		0	2	2	2	0	0	2	2	3	0	0	1	1	0	2	1	0	0	1	2	1	0	1	0		1		1	1	0	1	1	0	0	0	148
96	1	1		0	2	2	2	0	0	2	2	3	0	0	1	1	0	2	1	0	0	1	2	1	0	1	0		1		1	0	0	1	0	0	0	0	148
3	0	1	3	1	2	1	2	0	0	1	1	2	0	0	1	1	1	1	0	0	1	0	1	1.2	0	1	1	1	1	1	2	0	1	0	0	0			149
7	0	1	3	1	2	1	2	0	0	1	1	2	0	0	1	1	1	1	0	0	1	0	1	1.2	0	1	1	1	1	1	2	0	0	0	0	0	0	0	149
13	1	1	3	1	2	1	2	0	0	1	1	2	0	0	1	1	1	1	0	0	1	0	1	1.2	0	1	1	1	1	1	2	0	0	0	0	0	0	0	149
18		1	3	1	2	1	2	0	0	1	1	2	0	0	1	1	1	1	0	0	1	0	1	1.2	0	1	1	1	1	1	2	0	0	0	0	0	0	0	149
24	1	1	3	1	2	1	2	0	0	1	1	2	0	0	1	1	1	1	0	0	1	0	1	1.2	0	1	1	1	1	1	2	0	0	0	0	0	0	0	149
30		1	3	1	2	1	2	0	0	1	1	2	0	0	1	1	1	1	0	0	1	0	1	1.2	0	1	1	1	1	1	2		0	0					149
36	0	1	3	1	2	1	2	0	0	1	1	2	0	0	1	1	1	1	0	0	1	0	1	1.2	0	1	1	1	1	1	2		0	0					149
60	1	1	3	1	2	1	2	0	0	1	1	2	0	0	1	1	1	1	0	0	1	0	1	1.2	0	1	1	1	1	1	2		0	0					149
96	1	1	3	1	2	1	2	0	0	1	1	2	0	0	1	1	1	1	0	0	1	0	1	1.2	0	1	1	1	1	1	2	1	0	0	0	1	0	70	149
3	0	2	2	1	3	2	2	0	0	3	2		1	0	2	2	0	2	0	0	1	1	2	1.4	1	1	0	0	1	0	1		1	0					150
7	0	2	2	1	3	2	2	0	0	3	2		1	0	2	2	0	2	0	0	1	1	2	1.4	1	1	0	0	1	0	1	0	1	0	0	0	0	0	150
13		2	2	1	3	2	2	0	0	3	2		1	0	2	2	0	2	0	0	1	1	2	1.4	1	1	0	0	1	0	1	0	0	0	0	0	0	0	150
18		2	2	1	3	2	2	0	0	3	2		1	0	2	2	0	2	0	0	1	1	2	1.4	1	1	0	0	1	0	1	0	0	0	0	0	0	0	150
24	1	2	2	1	3	2	2	0	0	3	2		1	0	2	2	0	2	0	0	1	1	2	1.4	1	1	0	0	1	0	1	0	0	0	0	0	0	0	150
30		2	2	1	3	2	2	0	0	3	2		1	0	2	2	0	2	0	0	1	1	2	1.4	1	1	0	0	1	0	1								150
36		2	2	1	3	2	2	0	0	3	2		1	0	2	2	0	2	0	0	1	1	2	1.4	1	1	0	0	1	0	1								150
60		2	2	1	3	2	2	0	0	3	2		1	0	2	2	0	2	0	0	1	1	2	1.4	1	1	0	0	1	0	1								150
96	1	2	2	1	3	2	2	0	0	3	2		1	0	2	2	0	2	0	0	1	1	2	1.4	1	1	0	0	1	0	1	0	0	1	0	0	0	0	150
3	0	3	3	0	3	2	2	0	0	3	2	2	0	0	3	1	1	2	1	0	0	0	0	2.1500001	0	0	0	0	0	0	1		0	1					151
7	0	3	3	0	3	2	2	0	0	3	2	2	0	0	3	1	1	2	1	0	0	0	0	2.1500001	0	0	0	0	0	0	1	0	0	1	0	0	0	0	151
13	0	3	3	0	3	2	2	0	0	3	2	2	0	0	3	1	1	2	1	0	0	0	0	2.1500001	0	0	0	0	0	0	1	0	0	1	0	0	0	0	151
18		3	3	0	3	2	2	0	0	3	2	2	0	0	3	1	1	2	1	0	0	0	0	2.1500001	0	0	0	0	0	0	1	0	0	0	0	0	0	0	151
24	0	3	3	0	3	2	2	0	0	3	2	2	0	0	3	1	1	2	1	0	0	0	0	2.1500001	0	0	0	0	0	0	1		0	0					151
30		3	3	0	3	2	2	0	0	3	2	2	0	0	3	1	1	2	1	0	0	0	0	2.1500001	0	0	0	0	0	0	1	0	0	1	0	0	0	0	151
36	1	3	3	0	3	2	2	0	0	3	2	2	0	0	3	1	1	2	1	0	0	0	0	2.1500001	0	0	0	0	0	0	1		0	1					151
60	1	3	3	0	3	2	2	0	0	3	2	2	0	0	3	1	1	2	1	0	0	0	0	2.1500001	0	0	0	0	0	0	1	0	0	1	0	0	0	0	151
96	1	3	3	0	3	2	2	0	0	3	2	2	0	0	3	1	1	2	1	0	0	0	0	2.1500001	0	0	0	0	0	0	1	0	0	1	0	0	0	0	151
3	0	1	3	0	1	1	2	0	0	2	2	1		0	1	1	0	1	1	0	0	0	2	2.3	0	1			1	1	1	0	0	0	0	0			152
7	0	1	3	0	1	1	2	0	0	2	2	1		0	1	1	0	1	1	0	0	0	2	2.3	0	1			1	1	1	0	0	0	0	0	0	0	152
13	0	1	3	0	1	1	2	0	0	2	2	1		0	1	1	0	1	1	0	0	0	2	2.3	0	1			1	1	1	0	0	0	0	0	0	0	152
18		1	3	0	1	1	2	0	0	2	2	1		0	1	1	0	1	1	0	0	0	2	2.3	0	1			1	1	1	0	0	0	0	0	0	0	152
24	1	1	3	0	1	1	2	0	0	2	2	1		0	1	1	0	1	1	0	0	0	2	2.3	0	1			1	1	1	1	0	0	1	0	35	0	152
30		1	3	0	1	1	2	0	0	2	2	1		0	1	1	0	1	1	0	0	0	2	2.3	0	1			1	1	1		0	1					152
36	1	1	3	0	1	1	2	0	0	2	2	1		0	1	1	0	1	1	0	0	0	2	2.3	0	1			1	1	1		0	1					152
60	1	1	3	0	1	1	2	0	0	2	2	1		0	1	1	0	1	1	0	0	0	2	2.3	0	1			1	1	1	1	0	1	1	1	21210	735	152
96	1	1	3	0	1	1	2	0	0	2	2	1		0	1	1	0	1	1	0	0	0	2	2.3	0	1			1	1	1	1	0	0	1	1	26880	805	152
3	0	1	3	0	3	1	2	0	0	2	1	3	0	0	3	2	0	2	1	0	0	1	0	1.5	1	0	0		0	0	1	0	0	1	0	0			153
7	0	1	3	0	3	1	2	0	0	2	1	3	0	0	3	2	0	2	1	0	0	1	0	1.5	1	0	0		0	0	1	0	0	1	0	0	0	0	153
13	0	1	3	0	3	1	2	0	0	2	1	3	0	0	3	2	0	2	1	0	0	1	0	1.5	1	0	0		0	0	1	0	0	1	0	0	0	0	153
18		1	3	0	3	1	2	0	0	2	1	3	0	0	3	2	0	2	1	0	0	1	0	1.5	1	0	0		0	0	1		0	1					153
24	1	1	3	0	3	1	2	0	0	2	1	3	0	0	3	2	0	2	1	0	0	1	0	1.5	1	0	0		0	0	1	0	0	1	0	0	0	0	153
30		1	3	0	3	1	2	0	0	2	1	3	0	0	3	2	0	2	1	0	0	1	0	1.5	1	0	0		0	0	1		0	1					153
36	1	1	3	0	3	1	2	0	0	2	1	3	0	0	3	2	0	2	1	0	0	1	0	1.5	1	0	0		0	0	1	0	0	1	0	0	0	0	153
60	1	1	3	0	3	1	2	0	0	2	1	3	0	0	3	2	0	2	1	0	0	1	0	1.5	1	0	0		0	0	1	0	0	1	0	0	0	0	153
96		1	3	0	3	1	2	0	0	2	1	3	0	0	3	2	0	2	1	0	0	1	0	1.5	1	0	0		0	0	1								153
3	0	1	3	0	1	1	2	0	0	3	2	3	1	0	3	1	0	2	1	0	0	0	0	10	1	0		0	0	0	1	0	0	1	0	0			154
7	0	1	3	0	1	1	2	0	0	3	2	3	1	0	3	1	0	2	1	0	0	0	0	10	1	0		0	0	0	1	0	0	1	0	0	0	0	154
13	0	1	3	0	1	1	2	0	0	3	2	3	1	0	3	1	0	2	1	0	0	0	0	10	1	0		0	0	0	1	0	0	1	0	0	0	0	154
18		1	3	0	1	1	2	0	0	3	2	3	1	0	3	1	0	2	1	0	0	0	0	10	1	0		0	0	0	1	0	0	1	0	0	0	0	154
24	1	1	3	0	1	1	2	0	0	3	2	3	1	0	3	1	0	2	1	0	0	0	0	10	1	0		0	0	0	1	0	0	1	0	0	0	0	154
30		1	3	0	1	1	2	0	0	3	2	3	1	0	3	1	0	2	1	0	0	0	0	10	1	0		0	0	0	1		0	1					154
36	0	1	3	0	1	1	2	0	0	3	2	3	1	0	3	1	0	2	1	0	0	0	0	10	1	0		0	0	0	1	0	0	1	0	0	0	0	154
60	1	1	3	0	1	1	2	0	0	3	2	3	1	0	3	1	0	2	1	0	0	0	0	10	1	0		0	0	0	1		0	1					154
96	1	1	3	0	1	1	2	0	0	3	2	3	1	0	3	1	0	2	1	0	0	0	0	10	1	0		0	0	0	1	1	0	1	0	1	0	105	154
3	0	3	2	0	2	2	3	0	1	3	2	2	1	0	3	1	0	2	0	0	0	1	0	3	1	0		0	0	0	2	0	0	0	0	0			155
7	0	3	2	0	2	2	3	0	1	3	2	2	1	0	3	1	0	2	0	0	0	1	0	3	1	0		0	0	0	2	0	0	0	0	0	0	0	155
13	1	3	2	0	2	2	3	0	1	3	2	2	1	0	3	1	0	2	0	0	0	1	0	3	1	0		0	0	0	2	0	0	0	0	0	0	0	155
18		3	2	0	2	2	3	0	1	3	2	2	1	0	3	1	0	2	0	0	0	1	0	3	1	0		0	0	0	2		0	0					155
24	1	3	2	0	2	2	3	0	1	3	2	2	1	0	3	1	0	2	0	0	0	1	0	3	1	0		0	0	0	2		0	0					155
30		3	2	0	2	2	3	0	1	3	2	2	1	0	3	1	0	2	0	0	0	1	0	3	1	0		0	0	0	2	0	0	1	0	0	0	0	155
36	1	3	2	0	2	2	3	0	1	3	2	2	1	0	3	1	0	2	0	0	0	1	0	3	1	0		0	0	0	2	0	0	1	0	0	0	0	155
60	1	3	2	0	2	2	3	0	1	3	2	2	1	0	3	1	0	2	0	0	0	1	0	3	1	0		0	0	0	2	0	0	1	0	0	0	0	155
96	1	3	2	0	2	2	3	0	1	3	2	2	1	0	3	1	0	2	0	0	0	1	0	3	1	0		0	0	0	2	0	0	1	0	0	0	0	155
3	0	1	3	0	1	2	2	0	0	2	1	2	1	0	2	1	0	2	0	0	0	0	0	2	0	0	1	0	1	0	1	0	0	0	0	0			156
7	0	1	3	0	1	2	2	0	0	2	1	2	1	0	2	1	0	2	0	0	0	0	0	2	0	0	1	0	1	0	1	0	0	0	0	0	0	0	156
13	0	1	3	0	1	2	2	0	0	2	1	2	1	0	2	1	0	2	0	0	0	0	0	2	0	0	1	0	1	0	1	0	0	0	0	0	0	0	156
18		1	3	0	1	2	2	0	0	2	1	2	1	0	2	1	0	2	0	0	0	0	0	2	0	0	1	0	1	0	1	0	0	0	0	0	0	0	156
24	0	1	3	0	1	2	2	0	0	2	1	2	1	0	2	1	0	2	0	0	0	0	0	2	0	0	1	0	1	0	1	0	0	0	0	0	0	0	156
30		1	3	0	1	2	2	0	0	2	1	2	1	0	2	1	0	2	0	0	0	0	0	2	0	0	1	0	1	0	1	0	0	1	0	0	0	0	156
36	1	1	3	0	1	2	2	0	0	2	1	2	1	0	2	1	0	2	0	0	0	0	0	2	0	0	1	0	1	0	1	0	0	1	0	0	0	0	156
60	1	1	3	0	1	2	2	0	0	2	1	2	1	0	2	1	0	2	0	0	0	0	0	2	0	0	1	0	1	0	1	0	0	1	0	0	0	0	156
96	1	1	3	0	1	2	2	0	0	2	1	2	1	0	2	1	0	2	0	0	0	0	0	2	0	0	1	0	1	0	1	0	0	1	0	0	0	0	156
3	0	2		0	2	2	2	0	0	2	2	2		0	2	1	1	2	0	1	1	1	1	.80000001	0	1		1	1	1	1	0	0	1	0	0			157
7	0	2		0	2	2	2	0	0	2	2	2		0	2	1	1	2	0	1	1	1	1	.80000001	0	1		1	1	1	1	0	0	1	0	0	0	0	157
13		2		0	2	2	2	0	0	2	2	2		0	2	1	1	2	0	1	1	1	1	.80000001	0	1		1	1	1	1			1					157
18		2		0	2	2	2	0	0	2	2	2		0	2	1	1	2	0	1	1	1	1	.80000001	0	1		1	1	1	1			1					157
24		2		0	2	2	2	0	0	2	2	2		0	2	1	1	2	0	1	1	1	1	.80000001	0	1		1	1	1	1			1					157
30		2		0	2	2	2	0	0	2	2	2		0	2	1	1	2	0	1	1	1	1	.80000001	0	1		1	1	1	1		0	1					157
36	0	2		0	2	2	2	0	0	2	2	2		0	2	1	1	2	0	1	1	1	1	.80000001	0	1		1	1	1	1		0	1					157
60		2		0	2	2	2	0	0	2	2	2		0	2	1	1	2	0	1	1	1	1	.80000001	0	1		1	1	1	1								157
96		2		0	2	2	2	0	0	2	2	2		0	2	1	1	2	0	1	1	1	1	.80000001	0	1		1	1	1	1								157
3	0	2		0	2	2	2	0		2	2	3	0	1	3	1	0	2	1	0	0	0	0	4.9499998	1	0	0	0	1	1	1		0	0					158
7		2		0	2	2	2	0		2	2	3	0	1	3	1	0	2	1	0	0	0	0	4.9499998	1	0	0	0	1	1	1			0					158
13		2		0	2	2	2	0		2	2	3	0	1	3	1	0	2	1	0	0	0	0	4.9499998	1	0	0	0	1	1	1			0					158
18		2		0	2	2	2	0		2	2	3	0	1	3	1	0	2	1	0	0	0	0	4.9499998	1	0	0	0	1	1	1			0					158
24		2		0	2	2	2	0		2	2	3	0	1	3	1	0	2	1	0	0	0	0	4.9499998	1	0	0	0	1	1	1			0					158
30		2		0	2	2	2	0		2	2	3	0	1	3	1	0	2	1	0	0	0	0	4.9499998	1	0	0	0	1	1	1								158
36		2		0	2	2	2	0		2	2	3	0	1	3	1	0	2	1	0	0	0	0	4.9499998	1	0	0	0	1	1	1								158
60		2		0	2	2	2	0		2	2	3	0	1	3	1	0	2	1	0	0	0	0	4.9499998	1	0	0	0	1	1	1								158
96		2		0	2	2	2	0		2	2	3	0	1	3	1	0	2	1	0	0	0	0	4.9499998	1	0	0	0	1	1	1								158
3	0	1	2	0	2	1	3	1	1	2	2	3	1	0	3	1	0	2	1	0	0	0	1	2.4000001	1	0	0	0	0	0	1	0	0	1	0	0			159
7	0	1	2	0	2	1	3	1	1	2	2	3	1	0	3	1	0	2	1	0	0	0	1	2.4000001	1	0	0	0	0	0	1	0	0	1	0	0	0	0	159
13		1	2	0	2	1	3	1	1	2	2	3	1	0	3	1	0	2	1	0	0	0	1	2.4000001	1	0	0	0	0	0	1			1					159
18		1	2	0	2	1	3	1	1	2	2	3	1	0	3	1	0	2	1	0	0	0	1	2.4000001	1	0	0	0	0	0	1	0	0	1	0	0	0	0	159
24	0	1	2	0	2	1	3	1	1	2	2	3	1	0	3	1	0	2	1	0	0	0	1	2.4000001	1	0	0	0	0	0	1	0	0	1	0	0	0	0	159
30		1	2	0	2	1	3	1	1	2	2	3	1	0	3	1	0	2	1	0	0	0	1	2.4000001	1	0	0	0	0	0	1	0	0	1	0	0	0	0	159
36	1	1	2	0	2	1	3	1	1	2	2	3	1	0	3	1	0	2	1	0	0	0	1	2.4000001	1	0	0	0	0	0	1	0	0	1	0	0	0	0	159
60	1	1	2	0	2	1	3	1	1	2	2	3	1	0	3	1	0	2	1	0	0	0	1	2.4000001	1	0	0	0	0	0	1	0	0	1	0	0	0	0	159
96	1	1	2	0	2	1	3	1	1	2	2	3	1	0	3	1	0	2	1	0	0	0	1	2.4000001	1	0	0	0	0	0	1	0	1	1	0	0	0	0	159
3	0	1	3	0	1	2	2	0	1	2	2	2	0	1	2	1	0	2	0	0	0	0	0	1.2	0	0	0		0		1	0	0	0	0	0			160
7	0	1	3	0	1	2	2	0	1	2	2	2	0	1	2	1	0	2	0	0	0	0	0	1.2	0	0	0		0		1	0	0	0	0	0	0	0	160
13	1	1	3	0	1	2	2	0	1	2	2	2	0	1	2	1	0	2	0	0	0	0	0	1.2	0	0	0		0		1	0	0	0	0	0	0	0	160
18		1	3	0	1	2	2	0	1	2	2	2	0	1	2	1	0	2	0	0	0	0	0	1.2	0	0	0		0		1		0	0					160
24	1	1	3	0	1	2	2	0	1	2	2	2	0	1	2	1	0	2	0	0	0	0	0	1.2	0	0	0		0		1	0	0	0	0	0	0	0	160
30		1	3	0	1	2	2	0	1	2	2	2	0	1	2	1	0	2	0	0	0	0	0	1.2	0	0	0		0		1		0	1					160
36	1	1	3	0	1	2	2	0	1	2	2	2	0	1	2	1	0	2	0	0	0	0	0	1.2	0	0	0		0		1	0	0	1	0	0	0	0	160
60	1	1	3	0	1	2	2	0	1	2	2	2	0	1	2	1	0	2	0	0	0	0	0	1.2	0	0	0		0		1	0	0	1	0	0	0	0	160
96	1	1	3	0	1	2	2	0	1	2	2	2	0	1	2	1	0	2	0	0	0	0	0	1.2	0	0	0		0		1	0	0	1	0	0	0	0	160
3	0	2	2	0	2	2	2	0	0	2	2	2	1	0	3	1	1	2	1	0	0	1	2	4	1	1	0	0	1	0	2	0	0	0	0	0			161
7	0	2	2	0	2	2	2	0	0	2	2	2	1	0	3	1	1	2	1	0	0	1	2	4	1	1	0	0	1	0	2	0	0	0	0	0	0	0	161
13	1	2	2	0	2	2	2	0	0	2	2	2	1	0	3	1	1	2	1	0	0	1	2	4	1	1	0	0	1	0	2	0	0	1	0	0	0	0	161
18		2	2	0	2	2	2	0	0	2	2	2	1	0	3	1	1	2	1	0	0	1	2	4	1	1	0	0	1	0	2	1	0	1	1	0	1715	0	161
24	1	2	2	0	2	2	2	0	0	2	2	2	1	0	3	1	1	2	1	0	0	1	2	4	1	1	0	0	1	0	2	0	0	1	0	0	0	0	161
30		2	2	0	2	2	2	0	0	2	2	2	1	0	3	1	1	2	1	0	0	1	2	4	1	1	0	0	1	0	2		0	1					161
36	1	2	2	0	2	2	2	0	0	2	2	2	1	0	3	1	1	2	1	0	0	1	2	4	1	1	0	0	1	0	2	0	0	1	0	0	0	0	161
60	1	2	2	0	2	2	2	0	0	2	2	2	1	0	3	1	1	2	1	0	0	1	2	4	1	1	0	0	1	0	2	0	0	1	0	0	0	0	161
96	1	2	2	0	2	2	2	0	0	2	2	2	1	0	3	1	1	2	1	0	0	1	2	4	1	1	0	0	1	0	2		0	1					161
3	0	1	2	1	1	2	3	0	0	1	2	3	1	0	1	2	0	1	1	0	0	0	0	1.8	0	0	0	0	0	0	1		0	0					162
7	0	1	2	1	1	2	3	0	0	1	2	3	1	0	1	2	0	1	1	0	0	0	0	1.8	0	0	0	0	0	0	1		0	0					162
13	1	1	2	1	1	2	3	0	0	1	2	3	1	0	1	2	0	1	1	0	0	0	0	1.8	0	0	0	0	0	0	1	0	0	0	0	0	0	0	162
18		1	2	1	1	2	3	0	0	1	2	3	1	0	1	2	0	1	1	0	0	0	0	1.8	0	0	0	0	0	0	1		0	0					162
24	1	1	2	1	1	2	3	0	0	1	2	3	1	0	1	2	0	1	1	0	0	0	0	1.8	0	0	0	0	0	0	1		0	0					162
30		1	2	1	1	2	3	0	0	1	2	3	1	0	1	2	0	1	1	0	0	0	0	1.8	0	0	0	0	0	0	1		0	1					162
36	1	1	2	1	1	2	3	0	0	1	2	3	1	0	1	2	0	1	1	0	0	0	0	1.8	0	0	0	0	0	0	1	0	0	1	0	0	0	0	162
60	1	1	2	1	1	2	3	0	0	1	2	3	1	0	1	2	0	1	1	0	0	0	0	1.8	0	0	0	0	0	0	1	0	0	1	0	0	0	0	162
96	1	1	2	1	1	2	3	0	0	1	2	3	1	0	1	2	0	1	1	0	0	0	0	1.8	0	0	0	0	0	0	1	0	1	1	0	0	0	0	162
3	0	2	3	0	2	1	1	0	0	3	2	3	0	0	2	1	0	2	0	0	0	0	0	1.6	1	0	1	0	1	0	1	0	0	0	0	0			163
7	0	2	3	0	2	1	1	0	0	3	2	3	0	0	2	1	0	2	0	0	0	0	0	1.6	1	0	1	0	1	0	1	0	0	0	0	0	0	0	163
13	0	2	3	0	2	1	1	0	0	3	2	3	0	0	2	1	0	2	0	0	0	0	0	1.6	1	0	1	0	1	0	1	1	1	0	1	0	8645	0	163
18		2	3	0	2	1	1	0	0	3	2	3	0	0	2	1	0	2	0	0	0	0	0	1.6	1	0	1	0	1	0	1	1	1	0	1	0	10150	0	163
24	1	2	3	0	2	1	1	0	0	3	2	3	0	0	2	1	0	2	0	0	0	0	0	1.6	1	0	1	0	1	0	1	0	1	0	0	0	0	0	163
30		2	3	0	2	1	1	0	0	3	2	3	0	0	2	1	0	2	0	0	0	0	0	1.6	1	0	1	0	1	0	1		1	1					163
36	1	2	3	0	2	1	1	0	0	3	2	3	0	0	2	1	0	2	0	0	0	0	0	1.6	1	0	1	0	1	0	1	1	1	1	1	0	4235	0	163
60	1	2	3	0	2	1	1	0	0	3	2	3	0	0	2	1	0	2	0	0	0	0	0	1.6	1	0	1	0	1	0	1	1	0	1	0	1	0	0	163
96		2	3	0	2	1	1	0	0	3	2	3	0	0	2	1	0	2	0	0	0	0	0	1.6	1	0	1	0	1	0	1								163
3	0	1	3	0	2	1	2	0	0	3	2	2		0	1	1	0	2	1	0	0	1	0	2	0	0	0		0		1	0	0	1	0	0			164
7	0	1	3	0	2	1	2	0	0	3	2	2		0	1	1	0	2	1	0	0	1	0	2	0	0	0		0		1	0	0	1	0	0	0	0	164
13	0	1	3	0	2	1	2	0	0	3	2	2		0	1	1	0	2	1	0	0	1	0	2	0	0	0		0		1	0	0	1	0	0	0	0	164
18		1	3	0	2	1	2	0	0	3	2	2		0	1	1	0	2	1	0	0	1	0	2	0	0	0		0		1	0	0	1	0	0	0	0	164
24	1	1	3	0	2	1	2	0	0	3	2	2		0	1	1	0	2	1	0	0	1	0	2	0	0	0		0		1	1	0	1	1	0	140	0	164
30		1	3	0	2	1	2	0	0	3	2	2		0	1	1	0	2	1	0	0	1	0	2	0	0	0		0		1	0	0	1	0	0	0	0	164
36	1	1	3	0	2	1	2	0	0	3	2	2		0	1	1	0	2	1	0	0	1	0	2	0	0	0		0		1		0	1					164
60	0	1	3	0	2	1	2	0	0	3	2	2		0	1	1	0	2	1	0	0	1	0	2	0	0	0		0		1	1	0	1	0	1	0	0	164
96	1	1	3	0	2	1	2	0	0	3	2	2		0	1	1	0	2	1	0	0	1	0	2	0	0	0		0		1	0	0	1	0	0	0	0	164
3	0	3	3	0	3	2	1	0	0	3	2	1	0	0	1	2	1	1	0	0	0	1	0	1.5	0	0	0	0	0	0	1	0	1	0	0	0			165
7	0	3	3	0	3	2	1	0	0	3	2	1	0	0	1	2	1	1	0	0	0	1	0	1.5	0	0	0	0	0	0	1	0	1	0	0	0	0	0	165
13	0	3	3	0	3	2	1	0	0	3	2	1	0	0	1	2	1	1	0	0	0	1	0	1.5	0	0	0	0	0	0	1	0	1	0	0	0	0	0	165
18		3	3	0	3	2	1	0	0	3	2	1	0	0	1	2	1	1	0	0	0	1	0	1.5	0	0	0	0	0	0	1	0	0	0	0	0	0	0	165
24	1	3	3	0	3	2	1	0	0	3	2	1	0	0	1	2	1	1	0	0	0	1	0	1.5	0	0	0	0	0	0	1	0	0	0	0	0	0	0	165
30		3	3	0	3	2	1	0	0	3	2	1	0	0	1	2	1	1	0	0	0	1	0	1.5	0	0	0	0	0	0	1		1	0					165
36	1	3	3	0	3	2	1	0	0	3	2	1	0	0	1	2	1	1	0	0	0	1	0	1.5	0	0	0	0	0	0	1	0	1	0	0	0	0	0	165
60	1	3	3	0	3	2	1	0	0	3	2	1	0	0	1	2	1	1	0	0	0	1	0	1.5	0	0	0	0	0	0	1	0	1	0	0	0	0	0	165
96	1	3	3	0	3	2	1	0	0	3	2	1	0	0	1	2	1	1	0	0	0	1	0	1.5	0	0	0	0	0	0	1	0	1	0	0	0	0	0	165
3	0	1	1	0	2	1	2	0	0	2	2	1	1	0	3	1	1	2	1	0	0	1	0	2	1	1	0		1	0	1	0	0	0	0	0			166
7	0	1	1	0	2	1	2	0	0	2	2	1	1	0	3	1	1	2	1	0	0	1	0	2	1	1	0		1	0	1	0	0	0	0	0	0	0	166
13	1	1	1	0	2	1	2	0	0	2	2	1	1	0	3	1	1	2	1	0	0	1	0	2	1	1	0		1	0	1	0	0	0	0	0	0	0	166
18		1	1	0	2	1	2	0	0	2	2	1	1	0	3	1	1	2	1	0	0	1	0	2	1	1	0		1	0	1	0	0	0	0	0	0	0	166
24	1	1	1	0	2	1	2	0	0	2	2	1	1	0	3	1	1	2	1	0	0	1	0	2	1	1	0		1	0	1	1	0	0	1	0	35	0	166
30		1	1	0	2	1	2	0	0	2	2	1	1	0	3	1	1	2	1	0	0	1	0	2	1	1	0		1	0	1		1	1					166
36	0	1	1	0	2	1	2	0	0	2	2	1	1	0	3	1	1	2	1	0	0	1	0	2	1	1	0		1	0	1	0	1	1	0	0	0	0	166
60	1	1	1	0	2	1	2	0	0	2	2	1	1	0	3	1	1	2	1	0	0	1	0	2	1	1	0		1	0	1	0	0	1	0	0	0	0	166
96		1	1	0	2	1	2	0	0	2	2	1	1	0	3	1	1	2	1	0	0	1	0	2	1	1	0		1	0	1								166
3	0	2	2	1	2	2	2	0	0	3	2	2		0	1	2	1	2	0	0	0	1	0	1	0	0		1	1	1	1	0	0	0	0	0			167
7	0	2	2	1	2	2	2	0	0	3	2	2		0	1	2	1	2	0	0	0	1	0	1	0	0		1	1	1	1	0	0	0	0	0	0	0	167
13	0	2	2	1	2	2	2	0	0	3	2	2		0	1	2	1	2	0	0	0	1	0	1	0	0		1	1	1	1	0	0	0	0	0	0	0	167
18		2	2	1	2	2	2	0	0	3	2	2		0	1	2	1	2	0	0	0	1	0	1	0	0		1	1	1	1	0	1	0	0	0			167
24	0	2	2	1	2	2	2	0	0	3	2	2		0	1	2	1	2	0	0	0	1	0	1	0	0		1	1	1	1	1	1	0	1	0	1330	0	167
30		2	2	1	2	2	2	0	0	3	2	2		0	1	2	1	2	0	0	0	1	0	1	0	0		1	1	1	1	1	1	0	1	0	12565	0	167
36	1	2	2	1	2	2	2	0	0	3	2	2		0	1	2	1	2	0	0	0	1	0	1	0	0		1	1	1	1		1	0					167
60	1	2	2	1	2	2	2	0	0	3	2	2		0	1	2	1	2	0	0	0	1	0	1	0	0		1	1	1	1	0	0	0	0	0	0	0	167
96		2	2	1	2	2	2	0	0	3	2	2		0	1	2	1	2	0	0	0	1	0	1	0	0		1	1	1	1								167
3	0	1	2	0	1	2	2	0	0	2	2	1	1	0	1	2	1	2	1	0	0	1	0	1	0	0	0	0	0	0	1	0	1	0	0	0			168
7	0	1	2	0	1	2	2	0	0	2	2	1	1	0	1	2	1	2	1	0	0	1	0	1	0	0	0	0	0	0	1	0	1	0	0	0	0	0	168
13	0	1	2	0	1	2	2	0	0	2	2	1	1	0	1	2	1	2	1	0	0	1	0	1	0	0	0	0	0	0	1	0	1	0	0	0	0	0	168
18		1	2	0	1	2	2	0	0	2	2	1	1	0	1	2	1	2	1	0	0	1	0	1	0	0	0	0	0	0	1	0	1	0	0	0	0	0	168
24	1	1	2	0	1	2	2	0	0	2	2	1	1	0	1	2	1	2	1	0	0	1	0	1	0	0	0	0	0	0	1	0	1	0	0	0	0	0	168
30		1	2	0	1	2	2	0	0	2	2	1	1	0	1	2	1	2	1	0	0	1	0	1	0	0	0	0	0	0	1		0	0					168
36	1	1	2	0	1	2	2	0	0	2	2	1	1	0	1	2	1	2	1	0	0	1	0	1	0	0	0	0	0	0	1	0	0	0	0	0	0	0	168
60	1	1	2	0	1	2	2	0	0	2	2	1	1	0	1	2	1	2	1	0	0	1	0	1	0	0	0	0	0	0	1	0	1	1	0	0	0	0	168
96	1	1	2	0	1	2	2	0	0	2	2	1	1	0	1	2	1	2	1	0	0	1	0	1	0	0	0	0	0	0	1	0	1	0	0	0	0	0	168
3	0	3	3	1	3	1	1	0		3	1	1		0	1	1	1	2	0	0	1	0	0	1	0	0	0	0	0	0	2		0	0					169
7		3	3	1	3	1	1	0		3	1	1		0	1	1	1	2	0	0	1	0	0	1	0	0	0	0	0	0	2			0					169
13		3	3	1	3	1	1	0		3	1	1		0	1	1	1	2	0	0	1	0	0	1	0	0	0	0	0	0	2			0					169
18		3	3	1	3	1	1	0		3	1	1		0	1	1	1	2	0	0	1	0	0	1	0	0	0	0	0	0	2	1	0	0	0	1	0	35	169
24	1	3	3	1	3	1	1	0		3	1	1		0	1	1	1	2	0	0	1	0	0	1	0	0	0	0	0	0	2	0	0	0	0	0	0	0	169
30		3	3	1	3	1	1	0		3	1	1		0	1	1	1	2	0	0	1	0	0	1	0	0	0	0	0	0	2		0	0					169
36	1	3	3	1	3	1	1	0		3	1	1		0	1	1	1	2	0	0	1	0	0	1	0	0	0	0	0	0	2		0	0					169
60	1	3	3	1	3	1	1	0		3	1	1		0	1	1	1	2	0	0	1	0	0	1	0	0	0	0	0	0	2		0	0					169
96	1	3	3	1	3	1	1	0		3	1	1		0	1	1	1	2	0	0	1	0	0	1	0	0	0	0	0	0	2	1	0	1	0	1	0	245	169
3	0	1		0	1	2	2	0	1	2	2	3		0	1	1	1	2	0	0	0	1	0	.60000002	0	0			0	0	2	0	1	1	0	0			170
7	0	1		0	1	2	2	0	1	2	2	3		0	1	1	1	2	0	0	0	1	0	.60000002	0	0			0	0	2	0	0	1	0	0	0	0	170
13	0	1		0	1	2	2	0	1	2	2	3		0	1	1	1	2	0	0	0	1	0	.60000002	0	0			0	0	2	0	0	1	0	0	0	0	170
18		1		0	1	2	2	0	1	2	2	3		0	1	1	1	2	0	0	0	1	0	.60000002	0	0			0	0	2			1					170
24		1		0	1	2	2	0	1	2	2	3		0	1	1	1	2	0	0	0	1	0	.60000002	0	0			0	0	2			1					170
30		1		0	1	2	2	0	1	2	2	3		0	1	1	1	2	0	0	0	1	0	.60000002	0	0			0	0	2		0	1					170
36	1	1		0	1	2	2	0	1	2	2	3		0	1	1	1	2	0	0	0	1	0	.60000002	0	0			0	0	2	0	0	1	0	0	0	0	170
60	1	1		0	1	2	2	0	1	2	2	3		0	1	1	1	2	0	0	0	1	0	.60000002	0	0			0	0	2		0	1					170
96		1		0	1	2	2	0	1	2	2	3		0	1	1	1	2	0	0	0	1	0	.60000002	0	0			0	0	2								170
3	0	2	3	0	1	2	2	0	0	2	2	1		0	1	2	1	1	0	0	0	1	2	1.2	0	1	0	1	1	1	2	0	0	0	0	0			171
7	0	2	3	0	1	2	2	0	0	2	2	1		0	1	2	1	1	0	0	0	1	2	1.2	0	1	0	1	1	1	2	0	0	0	0	0	0	0	171
13	1	2	3	0	1	2	2	0	0	2	2	1		0	1	2	1	1	0	0	0	1	2	1.2	0	1	0	1	1	1	2	1	1	0	1	0	315	0	171
18		2	3	0	1	2	2	0	0	2	2	1		0	1	2	1	1	0	0	0	1	2	1.2	0	1	0	1	1	1	2		1	0					171
24	1	2	3	0	1	2	2	0	0	2	2	1		0	1	2	1	1	0	0	0	1	2	1.2	0	1	0	1	1	1	2	1	1	0	0	1	0	385	171
30		2	3	0	1	2	2	0	0	2	2	1		0	1	2	1	1	0	0	0	1	2	1.2	0	1	0	1	1	1	2		0	1					171
36	1	2	3	0	1	2	2	0	0	2	2	1		0	1	2	1	1	0	0	0	1	2	1.2	0	1	0	1	1	1	2	1	0	1	0	1	0	175	171
60	1	2	3	0	1	2	2	0	0	2	2	1		0	1	2	1	1	0	0	0	1	2	1.2	0	1	0	1	1	1	2		0	1					171
96	1	2	3	0	1	2	2	0	0	2	2	1		0	1	2	1	1	0	0	0	1	2	1.2	0	1	0	1	1	1	2	0	0	0	0	0	0	0	171
3	0	1	3	0	1	2	3	0	1	2	2	3	1	0	3	1	0	2	1	0	0	0	1	3	1	1	0		1	0	1	0	0	0	0	0			172
7	1	1	3	0	1	2	3	0	1	2	2	3	1	0	3	1	0	2	1	0	0	0	1	3	1	1	0		1	0	1	0	0	0	0	0	0	0	172
13	1	1	3	0	1	2	3	0	1	2	2	3	1	0	3	1	0	2	1	0	0	0	1	3	1	1	0		1	0	1	0	0	0	0	0	0	0	172
18		1	3	0	1	2	3	0	1	2	2	3	1	0	3	1	0	2	1	0	0	0	1	3	1	1	0		1	0	1	0	0	0	0	0	0	0	172
24	1	1	3	0	1	2	3	0	1	2	2	3	1	0	3	1	0	2	1	0	0	0	1	3	1	1	0		1	0	1	0	0	0	0	0	0	0	172
30		1	3	0	1	2	3	0	1	2	2	3	1	0	3	1	0	2	1	0	0	0	1	3	1	1	0		1	0	1	0	0	1	0	0	0	0	172
36	1	1	3	0	1	2	3	0	1	2	2	3	1	0	3	1	0	2	1	0	0	0	1	3	1	1	0		1	0	1	0	0	1	0	0	0	0	172
60	1	1	3	0	1	2	3	0	1	2	2	3	1	0	3	1	0	2	1	0	0	0	1	3	1	1	0		1	0	1	0	0	1	0	0	0	0	172
96	1	1	3	0	1	2	3	0	1	2	2	3	1	0	3	1	0	2	1	0	0	0	1	3	1	1	0		1	0	1	0	0	1	0	0	0	0	172
3	0	1		0	1	1	3	0	0	1	1	2	1	1	3	1	1	2	0	0	1	1	2	3	1	1	1	0	1	1	1	0	1	1	0	0			173
7	0	1		0	1	1	3	0	0	1	1	2	1	1	3	1	1	2	0	0	1	1	2	3	1	1	1	0	1	1	1	0	0	1	0	0	0	0	173
13	1	1		0	1	1	3	0	0	1	1	2	1	1	3	1	1	2	0	0	1	1	2	3	1	1	1	0	1	1	1	0	0	1	0	0	0	0	173
18		1		0	1	1	3	0	0	1	1	2	1	1	3	1	1	2	0	0	1	1	2	3	1	1	1	0	1	1	1			1					173
24		1		0	1	1	3	0	0	1	1	2	1	1	3	1	1	2	0	0	1	1	2	3	1	1	1	0	1	1	1			1					173
30		1		0	1	1	3	0	0	1	1	2	1	1	3	1	1	2	0	0	1	1	2	3	1	1	1	0	1	1	1		0	0					173
36	0	1		0	1	1	3	0	0	1	1	2	1	1	3	1	1	2	0	0	1	1	2	3	1	1	1	0	1	1	1		0	0					173
60	1	1		0	1	1	3	0	0	1	1	2	1	1	3	1	1	2	0	0	1	1	2	3	1	1	1	0	1	1	1	0	0	1	0	0	0	0	173
96	1	1		0	1	1	3	0	0	1	1	2	1	1	3	1	1	2	0	0	1	1	2	3	1	1	1	0	1	1	1	1	0	1	1	0	35	0	173
3	0	1	1	1	2	1	2	0	0	2	1	2		0	1	1	1	1	0	1	1	1	0	2	1	1		1	1	1	2	0	0	0	0	0			174
7	0	1	1	1	2	1	2	0	0	2	1	2		0	1	1	1	1	0	1	1	1	0	2	1	1		1	1	1	2	0	1	0	0	0	0	0	174
13	1	1	1	1	2	1	2	0	0	2	1	2		0	1	1	1	1	0	1	1	1	0	2	1	1		1	1	1	2	0	1	0	0	0	0	0	174
18		1	1	1	2	1	2	0	0	2	1	2		0	1	1	1	1	0	1	1	1	0	2	1	1		1	1	1	2	0	0	1	0	0	0	0	174
24	1	1	1	1	2	1	2	0	0	2	1	2		0	1	1	1	1	0	1	1	1	0	2	1	1		1	1	1	2	0	0	1	0	0	0	0	174
30		1	1	1	2	1	2	0	0	2	1	2		0	1	1	1	1	0	1	1	1	0	2	1	1		1	1	1	2		0	0					174
36	1	1	1	1	2	1	2	0	0	2	1	2		0	1	1	1	1	0	1	1	1	0	2	1	1		1	1	1	2	1	0	0	0	1	0	105	174
60	0	1	1	1	2	1	2	0	0	2	1	2		0	1	1	1	1	0	1	1	1	0	2	1	1		1	1	1	2	1	0	1	0	1	0	455	174
96	1	1	1	1	2	1	2	0	0	2	1	2		0	1	1	1	1	0	1	1	1	0	2	1	1		1	1	1	2	1	0	1	0	1	0	70	174
3	0	2		0	2	1	3	0	0	1	1	2	0	0	1	1	1	1	0	0	0	1	0	1.5	0	0	0	1	1	1	2	0	0	0	0	0			175
7	0	2		0	2	1	3	0	0	1	1	2	0	0	1	1	1	1	0	0	0	1	0	1.5	0	0	0	1	1	1	2	0	0	0	0	0			175
13	0	2		0	2	1	3	0	0	1	1	2	0	0	1	1	1	1	0	0	0	1	0	1.5	0	0	0	1	1	1	2	0	0	0	0	0	0	0	175
18		2		0	2	1	3	0	0	1	1	2	0	0	1	1	1	1	0	0	0	1	0	1.5	0	0	0	1	1	1	2	0		0	0	0	0	0	175
24		2		0	2	1	3	0	0	1	1	2	0	0	1	1	1	1	0	0	0	1	0	1.5	0	0	0	1	1	1	2			0					175
30		2		0	2	1	3	0	0	1	1	2	0	0	1	1	1	1	0	0	0	1	0	1.5	0	0	0	1	1	1	2		0	1					175
36	1	2		0	2	1	3	0	0	1	1	2	0	0	1	1	1	1	0	0	0	1	0	1.5	0	0	0	1	1	1	2	1	0	1	1	0	175	0	175
60	1	2		0	2	1	3	0	0	1	1	2	0	0	1	1	1	1	0	0	0	1	0	1.5	0	0	0	1	1	1	2	0	0	1	0	0	0	0	175
96	1	2		0	2	1	3	0	0	1	1	2	0	0	1	1	1	1	0	0	0	1	0	1.5	0	0	0	1	1	1	2	0	0	1	0	0	0	0	175
3	0	3	3	0	3	2	2	0	0	3	2	2	1	0	1	2	1	1	0	0	0	1	0	1	0	0	0	1	1	1	1	0	0	0	0	0			176
7	0	3	3	0	3	2	2	0	0	3	2	2	1	0	1	2	1	1	0	0	0	1	0	1	0	0	0	1	1	1	1	0	1	0	0	0	0	0	176
13	0	3	3	0	3	2	2	0	0	3	2	2	1	0	1	2	1	1	0	0	0	1	0	1	0	0	0	1	1	1	1	0	0	0	0	0	0	0	176
18		3	3	0	3	2	2	0	0	3	2	2	1	0	1	2	1	1	0	0	0	1	0	1	0	0	0	1	1	1	1	0	0	1	0	0	0	0	176
24	1	3	3	0	3	2	2	0	0	3	2	2	1	0	1	2	1	1	0	0	0	1	0	1	0	0	0	1	1	1	1	1	0	1	1	0	630	0	176
30		3	3	0	3	2	2	0	0	3	2	2	1	0	1	2	1	1	0	0	0	1	0	1	0	0	0	1	1	1	1		0	1					176
36	0	3	3	0	3	2	2	0	0	3	2	2	1	0	1	2	1	1	0	0	0	1	0	1	0	0	0	1	1	1	1	0	0	1	0	0	0	0	176
60	1	3	3	0	3	2	2	0	0	3	2	2	1	0	1	2	1	1	0	0	0	1	0	1	0	0	0	1	1	1	1	0	0	1	0	0	0	0	176
96	1	3	3	0	3	2	2	0	0	3	2	2	1	0	1	2	1	1	0	0	0	1	0	1	0	0	0	1	1	1	1	0	0	1	0	0	0	0	176
3	0	3	3	0	2	2	1	0	0	2	1	1		0	1	2	0	1	0	0	0	1	0	1.2	0	0	0	0	0	0	1	0	0	0	0	0			177
7	0	3	3	0	2	2	1	0	0	2	1	1		0	1	2	0	1	0	0	0	1	0	1.2	0	0	0	0	0	0	1	0	0	0	0	0	0	0	177
13	0	3	3	0	2	2	1	0	0	2	1	1		0	1	2	0	1	0	0	0	1	0	1.2	0	0	0	0	0	0	1	0	0	0	0	0	0	0	177
18		3	3	0	2	2	1	0	0	2	1	1		0	1	2	0	1	0	0	0	1	0	1.2	0	0	0	0	0	0	1	0	0	0	0	0	0	0	177
24	1	3	3	0	2	2	1	0	0	2	1	1		0	1	2	0	1	0	0	0	1	0	1.2	0	0	0	0	0	0	1	0	0	0	0	0	0	0	177
30		3	3	0	2	2	1	0	0	2	1	1		0	1	2	0	1	0	0	0	1	0	1.2	0	0	0	0	0	0	1		1	0					177
36	1	3	3	0	2	2	1	0	0	2	1	1		0	1	2	0	1	0	0	0	1	0	1.2	0	0	0	0	0	0	1	0	1	0	0	0	0	0	177
60	1	3	3	0	2	2	1	0	0	2	1	1		0	1	2	0	1	0	0	0	1	0	1.2	0	0	0	0	0	0	1	1	0	0	1	1	3325	70	177
96	1	3	3	0	2	2	1	0	0	2	1	1		0	1	2	0	1	0	0	0	1	0	1.2	0	0	0	0	0	0	1	0	0	0	0	0	0	0	177
3	0	1	3	0	3	1	3	0		3	1	3	0	0	3	1	0	2	0	0	0	0	0	14	1	1			1	1	2	0	0	0	0	0			178
7	0	1	3	0	3	1	3	0		3	1	3	0	0	3	1	0	2	0	0	0	0	0	14	1	1			1	1	2	0	0	0	0	0	0	0	178
13	1	1	3	0	3	1	3	0		3	1	3	0	0	3	1	0	2	0	0	0	0	0	14	1	1			1	1	2	0	0	0	0	0	0	0	178
18		1	3	0	3	1	3	0		3	1	3	0	0	3	1	0	2	0	0	0	0	0	14	1	1			1	1	2		0	0					178
24	1	1	3	0	3	1	3	0		3	1	3	0	0	3	1	0	2	0	0	0	0	0	14	1	1			1	1	2		0	0					178
30		1	3	0	3	1	3	0		3	1	3	0	0	3	1	0	2	0	0	0	0	0	14	1	1			1	1	2		0	1					178
36	1	1	3	0	3	1	3	0		3	1	3	0	0	3	1	0	2	0	0	0	0	0	14	1	1			1	1	2		0	1					178
60	1	1	3	0	3	1	3	0		3	1	3	0	0	3	1	0	2	0	0	0	0	0	14	1	1			1	1	2		0	1					178
96		1	3	0	3	1	3	0		3	1	3	0	0	3	1	0	2	0	0	0	0	0	14	1	1			1	1	2								178
3	0	1	3	0	1	1	2	0	0	2	1	3	0	0	2	1	0	2	1	0	0	0	0	.029999999	1						2	0	0	1	0	0			179
7	0	1	3	0	1	1	2	0	0	2	1	3	0	0	2	1	0	2	1	0	0	0	0	.029999999	1						2	0	0	1	0	0	0	0	179
13	0	1	3	0	1	1	2	0	0	2	1	3	0	0	2	1	0	2	1	0	0	0	0	.029999999	1						2	1	0	0	0	1	0	0	179
18		1	3	0	1	1	2	0	0	2	1	3	0	0	2	1	0	2	1	0	0	0	0	.029999999	1						2	1	0	0	0	1	0	280	179
24	0	1	3	0	1	1	2	0	0	2	1	3	0	0	2	1	0	2	1	0	0	0	0	.029999999	1						2		0	0					179
30		1	3	0	1	1	2	0	0	2	1	3	0	0	2	1	0	2	1	0	0	0	0	.029999999	1						2								179
36		1	3	0	1	1	2	0	0	2	1	3	0	0	2	1	0	2	1	0	0	0	0	.029999999	1						2								179
60		1	3	0	1	1	2	0	0	2	1	3	0	0	2	1	0	2	1	0	0	0	0	.029999999	1						2								179
96	1	1	3	0	1	1	2	0	0	2	1	3	0	0	2	1	0	2	1	0	0	0	0	.029999999	1						2	0	0	1	0	0	0	0	179
3	0	1		0	1	2	2	0	0	2	1	3	0	0	2	1	1	2	0	0	0	0	1	.80000001	0	1		0	1	0	2	0	0	1	0	0			180
7	0	1		0	1	2	2	0	0	2	1	3	0	0	2	1	1	2	0	0	0	0	1	.80000001	0	1		0	1	0	2	0	0	1	0	0	0	0	180
13		1		0	1	2	2	0	0	2	1	3	0	0	2	1	1	2	0	0	0	0	1	.80000001	0	1		0	1	0	2			1					180
18		1		0	1	2	2	0	0	2	1	3	0	0	2	1	1	2	0	0	0	0	1	.80000001	0	1		0	1	0	2			1					180
24		1		0	1	2	2	0	0	2	1	3	0	0	2	1	1	2	0	0	0	0	1	.80000001	0	1		0	1	0	2			1					180
30		1		0	1	2	2	0	0	2	1	3	0	0	2	1	1	2	0	0	0	0	1	.80000001	0	1		0	1	0	2								180
36		1		0	1	2	2	0	0	2	1	3	0	0	2	1	1	2	0	0	0	0	1	.80000001	0	1		0	1	0	2								180
60		1		0	1	2	2	0	0	2	1	3	0	0	2	1	1	2	0	0	0	0	1	.80000001	0	1		0	1	0	2								180
96		1		0	1	2	2	0	0	2	1	3	0	0	2	1	1	2	0	0	0	0	1	.80000001	0	1		0	1	0	2								180
3	0	1	1	0	2	2	3	0		2	2	3		0	3	1	0	2	0	0	0	0	1	2.5999999	1	1	0		1		1	0	0	0	0	0			181
7	0	1	1	0	2	2	3	0		2	2	3		0	3	1	0	2	0	0	0	0	1	2.5999999	1	1	0		1		1	0	0	0	0	0	0	0	181
13	0	1	1	0	2	2	3	0		2	2	3		0	3	1	0	2	0	0	0	0	1	2.5999999	1	1	0		1		1	0	1	0	0	0	0	0	181
18		1	1	0	2	2	3	0		2	2	3		0	3	1	0	2	0	0	0	0	1	2.5999999	1	1	0		1		1		0	0					181
24	0	1	1	0	2	2	3	0		2	2	3		0	3	1	0	2	0	0	0	0	1	2.5999999	1	1	0		1		1		0	0					181
30		1	1	0	2	2	3	0		2	2	3		0	3	1	0	2	0	0	0	0	1	2.5999999	1	1	0		1		1		0	1					181
36	0	1	1	0	2	2	3	0		2	2	3		0	3	1	0	2	0	0	0	0	1	2.5999999	1	1	0		1		1	0	0	1	0	0	0	0	181
60	1	1	1	0	2	2	3	0		2	2	3		0	3	1	0	2	0	0	0	0	1	2.5999999	1	1	0		1		1	0	0	1	0	0	0	0	181
96	1	1	1	0	2	2	3	0		2	2	3		0	3	1	0	2	0	0	0	0	1	2.5999999	1	1	0		1		1	0	0	1	0	0	0	0	181
3	0	1	2	0	2	2	2		0	2	2	3	0		3	1	0	2	1	0	0	0	0	2.4000001	0	0	0		0		1	0	0	0	0	0			182
7	0	1	2	0	2	2	2		0	2	2	3	0		3	1	0	2	1	0	0	0	0	2.4000001	0	0	0		0		1	0	0	0	0	0	0	0	182
13	0	1	2	0	2	2	2		0	2	2	3	0		3	1	0	2	1	0	0	0	0	2.4000001	0	0	0		0		1	0	0	0	0	0	0	0	182
18		1	2	0	2	2	2		0	2	2	3	0		3	1	0	2	1	0	0	0	0	2.4000001	0	0	0		0		1	0	0	0	0	0	0	0	182
24	1	1	2	0	2	2	2		0	2	2	3	0		3	1	0	2	1	0	0	0	0	2.4000001	0	0	0		0		1	0	0	0	0	0	0	0	182
30		1	2	0	2	2	2		0	2	2	3	0		3	1	0	2	1	0	0	0	0	2.4000001	0	0	0		0		1		0	1					182
36	1	1	2	0	2	2	2		0	2	2	3	0		3	1	0	2	1	0	0	0	0	2.4000001	0	0	0		0		1	1	0	1	1	0	770	0	182
60	1	1	2	0	2	2	2		0	2	2	3	0		3	1	0	2	1	0	0	0	0	2.4000001	0	0	0		0		1		0	1					182
96	1	1	2	0	2	2	2		0	2	2	3	0		3	1	0	2	1	0	0	0	0	2.4000001	0	0	0		0		1	0	0	1	0	0	0	0	182
3	0	1	2	0	1	2	2	0	0	2	2	2	0	0	3	1	0	2	1	0	0	0	0	4	0	0	1		1		1	0	0	1	0	0			183
7	1	1	2	0	1	2	2	0	0	2	2	2	0	0	3	1	0	2	1	0	0	0	0	4	0	0	1		1		1	0	0	1	0	0	0	0	183
13	1	1	2	0	1	2	2	0	0	2	2	2	0	0	3	1	0	2	1	0	0	0	0	4	0	0	1		1		1	0	0	1	0	0	0	0	183
18		1	2	0	1	2	2	0	0	2	2	2	0	0	3	1	0	2	1	0	0	0	0	4	0	0	1		1		1	0	0	1	0	0	0	0	183
24	1	1	2	0	1	2	2	0	0	2	2	2	0	0	3	1	0	2	1	0	0	0	0	4	0	0	1		1		1	0	0	1	0	0	0	0	183
30		1	2	0	1	2	2	0	0	2	2	2	0	0	3	1	0	2	1	0	0	0	0	4	0	0	1		1		1		0	1					183
36	1	1	2	0	1	2	2	0	0	2	2	2	0	0	3	1	0	2	1	0	0	0	0	4	0	0	1		1		1		0	1					183
60	1	1	2	0	1	2	2	0	0	2	2	2	0	0	3	1	0	2	1	0	0	0	0	4	0	0	1		1		1		0	1					183
96	1	1	2	0	1	2	2	0	0	2	2	2	0	0	3	1	0	2	1	0	0	0	0	4	0	0	1		1		1	0	0	1	0	0	0	0	183
3	0	3		0	3	2	2	0	0	3	2	2	0	0	1	1	1	2	1	1	1	1	2	.30000001	0	1	0	1	1	1	2	0	1	0	0	0			184
7	0	3		0	3	2	2	0	0	3	2	2	0	0	1	1	1	2	1	1	1	1	2	.30000001	0	1	0	1	1	1	2	0	0	0	0	0	0	0	184
13	0	3		0	3	2	2	0	0	3	2	2	0	0	1	1	1	2	1	1	1	1	2	.30000001	0	1	0	1	1	1	2	0	0	0	0	0	0	0	184
18		3		0	3	2	2	0	0	3	2	2	0	0	1	1	1	2	1	1	1	1	2	.30000001	0	1	0	1	1	1	2			0					184
24		3		0	3	2	2	0	0	3	2	2	0	0	1	1	1	2	1	1	1	1	2	.30000001	0	1	0	1	1	1	2			0					184
30		3		0	3	2	2	0	0	3	2	2	0	0	1	1	1	2	1	1	1	1	2	.30000001	0	1	0	1	1	1	2		0	1					184
36	1	3		0	3	2	2	0	0	3	2	2	0	0	1	1	1	2	1	1	1	1	2	.30000001	0	1	0	1	1	1	2	1	0	1	0	1	0	0	184
60	1	3		0	3	2	2	0	0	3	2	2	0	0	1	1	1	2	1	1	1	1	2	.30000001	0	1	0	1	1	1	2	0	0	0	0	0	0	0	184
96	1	3		0	3	2	2	0	0	3	2	2	0	0	1	1	1	2	1	1	1	1	2	.30000001	0	1	0	1	1	1	2	0	1	1	0	0	0	0	184
3	0	1	3	0	3	2	2	0	0	3	2	2	1	0	1	2	0	1	0	0	0	1	0	.30000001	1	0	0	0	0	0	2	0	0	0	0	0			185
7	0	1	3	0	3	2	2	0	0	3	2	2	1	0	1	2	0	1	0	0	0	1	0	.30000001	1	0	0	0	0	0	2	0	0	0	0	0	0	0	185
13	0	1	3	0	3	2	2	0	0	3	2	2	1	0	1	2	0	1	0	0	0	1	0	.30000001	1	0	0	0	0	0	2	0	1	0	0	0	0	0	185
18		1	3	0	3	2	2	0	0	3	2	2	1	0	1	2	0	1	0	0	0	1	0	.30000001	1	0	0	0	0	0	2		1	0					185
24	0	1	3	0	3	2	2	0	0	3	2	2	1	0	1	2	0	1	0	0	0	1	0	.30000001	1	0	0	0	0	0	2	0	1	0	0	0	0	0	185
30		1	3	0	3	2	2	0	0	3	2	2	1	0	1	2	0	1	0	0	0	1	0	.30000001	1	0	0	0	0	0	2		1	1					185
36	0	1	3	0	3	2	2	0	0	3	2	2	1	0	1	2	0	1	0	0	0	1	0	.30000001	1	0	0	0	0	0	2	0	1	1	0	0	0	0	185
60	1	1	3	0	3	2	2	0	0	3	2	2	1	0	1	2	0	1	0	0	0	1	0	.30000001	1	0	0	0	0	0	2	0	0	1	0	0	0	0	185
96	1	1	3	0	3	2	2	0	0	3	2	2	1	0	1	2	0	1	0	0	0	1	0	.30000001	1	0	0	0	0	0	2	0	0	1	0	0	0	0	185
3	0	3		0	3	2	3	0	0	3	2	2	1	0	1	2	0	1	0	0	0	1	0	1.2	1	0	0		0		2	0	0	1	0	0			186
7	0	3		0	3	2	3	0	0	3	2	2	1	0	1	2	0	1	0	0	0	1	0	1.2	1	0	0		0		2	0	0	1	0	0	0	0	186
13	0	3		0	3	2	3	0	0	3	2	2	1	0	1	2	0	1	0	0	0	1	0	1.2	1	0	0		0		2	0	1	0	0	0	0	0	186
18		3		0	3	2	3	0	0	3	2	2	1	0	1	2	0	1	0	0	0	1	0	1.2	1	0	0		0		2			0					186
24		3		0	3	2	3	0	0	3	2	2	1	0	1	2	0	1	0	0	0	1	0	1.2	1	0	0		0		2			0					186
30		3		0	3	2	3	0	0	3	2	2	1	0	1	2	0	1	0	0	0	1	0	1.2	1	0	0		0		2								186
36		3		0	3	2	3	0	0	3	2	2	1	0	1	2	0	1	0	0	0	1	0	1.2	1	0	0		0		2								186
60		3		0	3	2	3	0	0	3	2	2	1	0	1	2	0	1	0	0	0	1	0	1.2	1	0	0		0		2								186
96		3		0	3	2	3	0	0	3	2	2	1	0	1	2	0	1	0	0	0	1	0	1.2	1	0	0		0		2								186
3	0	1	3	0	1	2	2	0	0	2	2	2		0	1	1	0	1	0	0	0	1	0	1	0	0			0		2	0	0	0	0	0			187
7	0	1	3	0	1	2	2	0	0	2	2	2		0	1	1	0	1	0	0	0	1	0	1	0	0			0		2	0	0	0	0	0	0	0	187
13	0	1	3	0	1	2	2	0	0	2	2	2		0	1	1	0	1	0	0	0	1	0	1	0	0			0		2	0	1	0	0	0	0	0	187
18		1	3	0	1	2	2	0	0	2	2	2		0	1	1	0	1	0	0	0	1	0	1	0	0			0		2		0	0					187
24	1	1	3	0	1	2	2	0	0	2	2	2		0	1	1	0	1	0	0	0	1	0	1	0	0			0		2	0	0	0	0	0	0	0	187
30		1	3	0	1	2	2	0	0	2	2	2		0	1	1	0	1	0	0	0	1	0	1	0	0			0		2	0	0	1	0	0	0	0	187
36	1	1	3	0	1	2	2	0	0	2	2	2		0	1	1	0	1	0	0	0	1	0	1	0	0			0		2	0	0	1	0	0	0	0	187
60	1	1	3	0	1	2	2	0	0	2	2	2		0	1	1	0	1	0	0	0	1	0	1	0	0			0		2	0	0	1	0	0	0	0	187
96	1	1	3	0	1	2	2	0	0	2	2	2		0	1	1	0	1	0	0	0	1	0	1	0	0			0		2	0	0	1	0	0	0	0	187
3	0	1		1	1	1	2	0	1	1	2	3		0	3	1	0	2	1	0	1	0	0	10	1	0			0		2	0	0	1	0	0			188
7	0	1		1	1	1	2	0	1	1	2	3		0	3	1	0	2	1	0	1	0	0	10	1	0			0		2	0	0	1	0	0	0	0	188
13	0	1		1	1	1	2	0	1	1	2	3		0	3	1	0	2	1	0	1	0	0	10	1	0			0		2	0	0	1	0	0	0	0	188
18		1		1	1	1	2	0	1	1	2	3		0	3	1	0	2	1	0	1	0	0	10	1	0			0		2			1					188
24		1		1	1	1	2	0	1	1	2	3		0	3	1	0	2	1	0	1	0	0	10	1	0			0		2			1					188
30		1		1	1	1	2	0	1	1	2	3		0	3	1	0	2	1	0	1	0	0	10	1	0			0		2		0	1					188
36	1	1		1	1	1	2	0	1	1	2	3		0	3	1	0	2	1	0	1	0	0	10	1	0			0		2	0	0	1	0	0	0	0	188
60	0	1		1	1	1	2	0	1	1	2	3		0	3	1	0	2	1	0	1	0	0	10	1	0			0		2	0	0	1	0	0	0	0	188
96	1	1		1	1	1	2	0	1	1	2	3		0	3	1	0	2	1	0	1	0	0	10	1	0			0		2	0	0	1	0	0	0	0	188
3	0	3	2	1	2	2	2	0	0	3	2	2	1	0	1	1	0	1	0	1	1	0	1	1.95	0	1	0	0	1	1	1	0	0	0	0	0			189
7	0	3	2	1	2	2	2	0	0	3	2	2	1	0	1	1	0	1	0	1	1	0	1	1.95	0	1	0	0	1	1	1	0	1	0	0	0	0	0	189
13	0	3	2	1	2	2	2	0	0	3	2	2	1	0	1	1	0	1	0	1	1	0	1	1.95	0	1	0	0	1	1	1	0	0	0	0	0	0	0	189
18		3	2	1	2	2	2	0	0	3	2	2	1	0	1	1	0	1	0	1	1	0	1	1.95	0	1	0	0	1	1	1	0	0	0	0	0	0	0	189
24	1	3	2	1	2	2	2	0	0	3	2	2	1	0	1	1	0	1	0	1	1	0	1	1.95	0	1	0	0	1	1	1	0	0	0	0	0	0	0	189
30		3	2	1	2	2	2	0	0	3	2	2	1	0	1	1	0	1	0	1	1	0	1	1.95	0	1	0	0	1	1	1		0	1					189
36	1	3	2	1	2	2	2	0	0	3	2	2	1	0	1	1	0	1	0	1	1	0	1	1.95	0	1	0	0	1	1	1	0	0	1	0	0	0	0	189
60	1	3	2	1	2	2	2	0	0	3	2	2	1	0	1	1	0	1	0	1	1	0	1	1.95	0	1	0	0	1	1	1	0	0	1	0	0	0	0	189
96	1	3	2	1	2	2	2	0	0	3	2	2	1	0	1	1	0	1	0	1	1	0	1	1.95	0	1	0	0	1	1	1	0	0	1	0	0	0	0	189
3	0	2	1	0	2	2	2	0	0	3	2	1		0	2	2	1	2	0	0	1	1	0	.60000002	1	0		0	0	0	1	0	1	1	0	0			190
7	1	2	1	0	2	2	2	0	0	3	2	1		0	2	2	1	2	0	0	1	1	0	.60000002	1	0		0	0	0	1	0	1	1	0	0	0	0	190
13		2	1	0	2	2	2	0	0	3	2	1		0	2	2	1	2	0	0	1	1	0	.60000002	1	0		0	0	0	1	0	1	1	0	0	0	0	190
18		2	1	0	2	2	2	0	0	3	2	1		0	2	2	1	2	0	0	1	1	0	.60000002	1	0		0	0	0	1		1	1					190
24	1	2	1	0	2	2	2	0	0	3	2	1		0	2	2	1	2	0	0	1	1	0	.60000002	1	0		0	0	0	1	0	1	1	0	0	0	0	190
30		2	1	0	2	2	2	0	0	3	2	1		0	2	2	1	2	0	0	1	1	0	.60000002	1	0		0	0	0	1		0	1					190
36	0	2	1	0	2	2	2	0	0	3	2	1		0	2	2	1	2	0	0	1	1	0	.60000002	1	0		0	0	0	1		0	1					190
60	0	2	1	0	2	2	2	0	0	3	2	1		0	2	2	1	2	0	0	1	1	0	.60000002	1	0		0	0	0	1	0	1	1	0	0	0	0	190
96	1	2	1	0	2	2	2	0	0	3	2	1		0	2	2	1	2	0	0	1	1	0	.60000002	1	0		0	0	0	1	0	1	1	0	0	0	0	190
3	0	2	2	1	2	2	2	0	0	2	2	2	1	0	2	1	0	1	0	0	0	1	0	2	1	0	0	1	1	1	1	0	0	0	0	0			191
7		2	2	1	2	2	2	0	0	2	2	2	1	0	2	1	0	1	0	0	0	1	0	2	1	0	0	1	1	1	1			0					191
13		2	2	1	2	2	2	0	0	2	2	2	1	0	2	1	0	1	0	0	0	1	0	2	1	0	0	1	1	1	1			0					191
18		2	2	1	2	2	2	0	0	2	2	2	1	0	2	1	0	1	0	0	0	1	0	2	1	0	0	1	1	1	1		0	0					191
24	1	2	2	1	2	2	2	0	0	2	2	2	1	0	2	1	0	1	0	0	0	1	0	2	1	0	0	1	1	1	1	0	0	0	0	0	0	0	191
30		2	2	1	2	2	2	0	0	2	2	2	1	0	2	1	0	1	0	0	0	1	0	2	1	0	0	1	1	1	1		0	1					191
36	1	2	2	1	2	2	2	0	0	2	2	2	1	0	2	1	0	1	0	0	0	1	0	2	1	0	0	1	1	1	1		0	1					191
60		2	2	1	2	2	2	0	0	2	2	2	1	0	2	1	0	1	0	0	0	1	0	2	1	0	0	1	1	1	1								191
96		2	2	1	2	2	2	0	0	2	2	2	1	0	2	1	0	1	0	0	0	1	0	2	1	0	0	1	1	1	1								191
3	0	2	2	1	2	2	2	0	0	3	2	1	0	0	2	1	0	2	0	0	0	0	0	.60000002	0	0	0	1	1	1	2	0	0	0	0	0			192
7	0	2	2	1	2	2	2	0	0	3	2	1	0	0	2	1	0	2	0	0	0	0	0	.60000002	0	0	0	1	1	1	2	0	0	0	0	0	0	0	192
13	0	2	2	1	2	2	2	0	0	3	2	1	0	0	2	1	0	2	0	0	0	0	0	.60000002	0	0	0	1	1	1	2	1	0	0	0	1	0	35	192
18		2	2	1	2	2	2	0	0	3	2	1	0	0	2	1	0	2	0	0	0	0	0	.60000002	0	0	0	1	1	1	2		0	0					192
24	1	2	2	1	2	2	2	0	0	3	2	1	0	0	2	1	0	2	0	0	0	0	0	.60000002	0	0	0	1	1	1	2	0	0	0	0	0	0	0	192
30		2	2	1	2	2	2	0	0	3	2	1	0	0	2	1	0	2	0	0	0	0	0	.60000002	0	0	0	1	1	1	2		1	1					192
36	0	2	2	1	2	2	2	0	0	3	2	1	0	0	2	1	0	2	0	0	0	0	0	.60000002	0	0	0	1	1	1	2	0	1	1	0	0	0	0	192
60	0	2	2	1	2	2	2	0	0	3	2	1	0	0	2	1	0	2	0	0	0	0	0	.60000002	0	0	0	1	1	1	2	0	0	1	0	0	0	0	192
96	1	2	2	1	2	2	2	0	0	3	2	1	0	0	2	1	0	2	0	0	0	0	0	.60000002	0	0	0	1	1	1	2	0	0	1	0	0	0	0	192
3	0	3	2	1	3	1	1	0	0	3	1	1		0	2	1	1	2	0	0	0	0	0	1	1	0		1	1	1	1	0	0	0	0	0			193
7	0	3	2	1	3	1	1	0	0	3	1	1		0	2	1	1	2	0	0	0	0	0	1	1	0		1	1	1	1	0	0	0	0	0	0	0	193
13	1	3	2	1	3	1	1	0	0	3	1	1		0	2	1	1	2	0	0	0	0	0	1	1	0		1	1	1	1	0	0	0	0	0	0	0	193
18		3	2	1	3	1	1	0	0	3	1	1		0	2	1	1	2	0	0	0	0	0	1	1	0		1	1	1	1	0	0	0	0	0	0	0	193
24	1	3	2	1	3	1	1	0	0	3	1	1		0	2	1	1	2	0	0	0	0	0	1	1	0		1	1	1	1	1	0	0	1	0	7035	0	193
30		3	2	1	3	1	1	0	0	3	1	1		0	2	1	1	2	0	0	0	0	0	1	1	0		1	1	1	1		0	1					193
36	0	3	2	1	3	1	1	0	0	3	1	1		0	2	1	1	2	0	0	0	0	0	1	1	0		1	1	1	1	1	0	1	1	0	67690	0	193
60	1	3	2	1	3	1	1	0	0	3	1	1		0	2	1	1	2	0	0	0	0	0	1	1	0		1	1	1	1	1	0	1	0	1	0	70	193
96	1	3	2	1	3	1	1	0	0	3	1	1		0	2	1	1	2	0	0	0	0	0	1	1	0		1	1	1	1	0	0	1	0	0	0	0	193
3	0	1		0	1	2	2	0	0	2	2	2		0	1	2	0	1	0	0	0	1	2	1	0	1			1		1	0	1	0	0	0			194
7		1		0	1	2	2	0	0	2	2	2		0	1	2	0	1	0	0	0	1	2	1	0	1			1		1			0					194
13	1	1		0	1	2	2	0	0	2	2	2		0	1	2	0	1	0	0	0	1	2	1	0	1			1		1	0	1	0	0	0	0	0	194
18		1		0	1	2	2	0	0	2	2	2		0	1	2	0	1	0	0	0	1	2	1	0	1			1		1			0					194
24		1		0	1	2	2	0	0	2	2	2		0	1	2	0	1	0	0	0	1	2	1	0	1			1		1			0					194
30		1		0	1	2	2	0	0	2	2	2		0	1	2	0	1	0	0	0	1	2	1	0	1			1		1								194
36		1		0	1	2	2	0	0	2	2	2		0	1	2	0	1	0	0	0	1	2	1	0	1			1		1								194
60		1		0	1	2	2	0	0	2	2	2		0	1	2	0	1	0	0	0	1	2	1	0	1			1		1								194
96	1	1		0	1	2	2	0	0	2	2	2		0	1	2	0	1	0	0	0	1	2	1	0	1			1		1	0	1	0	0	0	0	0	194
3	0	2	3	0	3	2	3	0	0	3	2	3	1	0	3	1	0	2	0	0	0	0	0	6	1	0	0	0	0	0	1	0	0	0	0	0			195
7	0	2	3	0	3	2	3	0	0	3	2	3	1	0	3	1	0	2	0	0	0	0	0	6	1	0	0	0	0	0	1	0	0	0	0	0	0	0	195
13	0	2	3	0	3	2	3	0	0	3	2	3	1	0	3	1	0	2	0	0	0	0	0	6	1	0	0	0	0	0	1	0	0	0	0	0	0	0	195
18		2	3	0	3	2	3	0	0	3	2	3	1	0	3	1	0	2	0	0	0	0	0	6	1	0	0	0	0	0	1	0	0	0	0	0	0	0	195
24	1	2	3	0	3	2	3	0	0	3	2	3	1	0	3	1	0	2	0	0	0	0	0	6	1	0	0	0	0	0	1	0	0	0	0	0	0	0	195
30		2	3	0	3	2	3	0	0	3	2	3	1	0	3	1	0	2	0	0	0	0	0	6	1	0	0	0	0	0	1	0	0	1	0	0	0	0	195
36	0	2	3	0	3	2	3	0	0	3	2	3	1	0	3	1	0	2	0	0	0	0	0	6	1	0	0	0	0	0	1	0	0	1	0	0	0	0	195
60	1	2	3	0	3	2	3	0	0	3	2	3	1	0	3	1	0	2	0	0	0	0	0	6	1	0	0	0	0	0	1	0	0	1	0	0	0	0	195
96	1	2	3	0	3	2	3	0	0	3	2	3	1	0	3	1	0	2	0	0	0	0	0	6	1	0	0	0	0	0	1	0	0	1	0	0	0	0	195
3	0	1	3	0	2	2	2	0	0	2	2	3	0	0	1	2	1	1	0	0	0	0	0	1.8	1	0		0	0	0	1	0	0	0	0	0			196
7	0	1	3	0	2	2	2	0	0	2	2	3	0	0	1	2	1	1	0	0	0	0	0	1.8	1	0		0	0	0	1	0	0	0	0	0	0	0	196
13	0	1	3	0	2	2	2	0	0	2	2	3	0	0	1	2	1	1	0	0	0	0	0	1.8	1	0		0	0	0	1	0	1	0	0	0	0	0	196
18		1	3	0	2	2	2	0	0	2	2	3	0	0	1	2	1	1	0	0	0	0	0	1.8	1	0		0	0	0	1	0	0	0	0	0			196
24	1	1	3	0	2	2	2	0	0	2	2	3	0	0	1	2	1	1	0	0	0	0	0	1.8	1	0		0	0	0	1	0	0	0	0	0	0	0	196
30		1	3	0	2	2	2	0	0	2	2	3	0	0	1	2	1	1	0	0	0	0	0	1.8	1	0		0	0	0	1		1	0					196
36	1	1	3	0	2	2	2	0	0	2	2	3	0	0	1	2	1	1	0	0	0	0	0	1.8	1	0		0	0	0	1		1	0					196
60	1	1	3	0	2	2	2	0	0	2	2	3	0	0	1	2	1	1	0	0	0	0	0	1.8	1	0		0	0	0	1		0	1					196
96	1	1	3	0	2	2	2	0	0	2	2	3	0	0	1	2	1	1	0	0	0	0	0	1.8	1	0		0	0	0	1	0	0	1	0	0	0	0	196
3	0	2	3	0	3	2	3	0	0	3	2	2	0	0	3	1	0	2	1	0	1	0	0	2.0999999	1	0	0	0	0	0	2	0	0	0	0	0			197
7	0	2	3	0	3	2	3	0	0	3	2	2	0	0	3	1	0	2	1	0	1	0	0	2.0999999	1	0	0	0	0	0	2	0	0	0	0	0	0	0	197
13	0	2	3	0	3	2	3	0	0	3	2	2	0	0	3	1	0	2	1	0	1	0	0	2.0999999	1	0	0	0	0	0	2	0	0	0	0	0	0	0	197
18		2	3	0	3	2	3	0	0	3	2	2	0	0	3	1	0	2	1	0	1	0	0	2.0999999	1	0	0	0	0	0	2		0	0					197
24	0	2	3	0	3	2	3	0	0	3	2	2	0	0	3	1	0	2	1	0	1	0	0	2.0999999	1	0	0	0	0	0	2	0	0	0	0	0	0	0	197
30		2	3	0	3	2	3	0	0	3	2	2	0	0	3	1	0	2	1	0	1	0	0	2.0999999	1	0	0	0	0	0	2	0	0	1	0	0	0	0	197
36	0	2	3	0	3	2	3	0	0	3	2	2	0	0	3	1	0	2	1	0	1	0	0	2.0999999	1	0	0	0	0	0	2	0	0	1	0	0	0	0	197
60	1	2	3	0	3	2	3	0	0	3	2	2	0	0	3	1	0	2	1	0	1	0	0	2.0999999	1	0	0	0	0	0	2	0	0	1	0	0	0	0	197
96	1	2	3	0	3	2	3	0	0	3	2	2	0	0	3	1	0	2	1	0	1	0	0	2.0999999	1	0	0	0	0	0	2	0	0	1	0	0	0	0	197
3	0	3	3	0	3	1	1	0	0	3	1	3	0	0	1	2	0	1	1	0	0	1	2	1	0	1		0	1	1	2	0	1	0	0	0			198
7	0	3	3	0	3	1	1	0	0	3	1	3	0	0	1	2	0	1	1	0	0	1	2	1	0	1		0	1	1	2	0	1	0	0	0	0	0	198
13	1	3	3	0	3	1	1	0	0	3	1	3	0	0	1	2	0	1	1	0	0	1	2	1	0	1		0	1	1	2	0	1	0	0	0	0	0	198
18		3	3	0	3	1	1	0	0	3	1	3	0	0	1	2	0	1	1	0	0	1	2	1	0	1		0	1	1	2		1	0					198
24	1	3	3	0	3	1	1	0	0	3	1	3	0	0	1	2	0	1	1	0	0	1	2	1	0	1		0	1	1	2	0	1	0	0	0	0	0	198
30		3	3	0	3	1	1	0	0	3	1	3	0	0	1	2	0	1	1	0	0	1	2	1	0	1		0	1	1	2		1	1					198
36	1	3	3	0	3	1	1	0	0	3	1	3	0	0	1	2	0	1	1	0	0	1	2	1	0	1		0	1	1	2	0	1	1	0	0	0	0	198
60	1	3	3	0	3	1	1	0	0	3	1	3	0	0	1	2	0	1	1	0	0	1	2	1	0	1		0	1	1	2	1	0	1	1	0	0	0	198
96	1	3	3	0	3	1	1	0	0	3	1	3	0	0	1	2	0	1	1	0	0	1	2	1	0	1		0	1	1	2	0	0	1	0	0	0	0	198
3	0	3	3	0	3	2	2	0	0	3	2	2	1	0	3	1	1	2	0	0	0	0	1	2.5	0	1		1	1	1	1	0	0	0	0	0			199
7	0	3	3	0	3	2	2	0	0	3	2	2	1	0	3	1	1	2	0	0	0	0	1	2.5	0	1		1	1	1	1	0	0	0	0	0	0	0	199
13	0	3	3	0	3	2	2	0	0	3	2	2	1	0	3	1	1	2	0	0	0	0	1	2.5	0	1		1	1	1	1	0	0	0	0	0	0	0	199
18		3	3	0	3	2	2	0	0	3	2	2	1	0	3	1	1	2	0	0	0	0	1	2.5	0	1		1	1	1	1	0	0	0	0	0	0	0	199
24	1	3	3	0	3	2	2	0	0	3	2	2	1	0	3	1	1	2	0	0	0	0	1	2.5	0	1		1	1	1	1	0	0	0	0	0	0	0	199
30		3	3	0	3	2	2	0	0	3	2	2	1	0	3	1	1	2	0	0	0	0	1	2.5	0	1		1	1	1	1	0	0	1	0	0	0	0	199
36	0	3	3	0	3	2	2	0	0	3	2	2	1	0	3	1	1	2	0	0	0	0	1	2.5	0	1		1	1	1	1	0	0	1	0	0	0	0	199
60	1	3	3	0	3	2	2	0	0	3	2	2	1	0	3	1	1	2	0	0	0	0	1	2.5	0	1		1	1	1	1	0	0	1	0	0	0	0	199
96	1	3	3	0	3	2	2	0	0	3	2	2	1	0	3	1	1	2	0	0	0	0	1	2.5	0	1		1	1	1	1	0	0	1	0	0	0	0	199
3	0	2	2	0	2	2	3	0	0	2	2	1	0	0	1	2	1	1	0	0	0	1	0	.89999998	0	0	0	0	0	0	1	0	0	0	0	0			200
7	0	2	2	0	2	2	3	0	0	2	2	1	0	0	1	2	1	1	0	0	0	1	0	.89999998	0	0	0	0	0	0	1	0	0	0	0	0	0	0	200
13	0	2	2	0	2	2	3	0	0	2	2	1	0	0	1	2	1	1	0	0	0	1	0	.89999998	0	0	0	0	0	0	1	0	0	0	0	0	0	0	200
18		2	2	0	2	2	3	0	0	2	2	1	0	0	1	2	1	1	0	0	0	1	0	.89999998	0	0	0	0	0	0	1	0	0	0	0	0	0	0	200
24	0	2	2	0	2	2	3	0	0	2	2	1	0	0	1	2	1	1	0	0	0	1	0	.89999998	0	0	0	0	0	0	1	0	0	0	0	0	0	0	200
30		2	2	0	2	2	3	0	0	2	2	1	0	0	1	2	1	1	0	0	0	1	0	.89999998	0	0	0	0	0	0	1	0	0	1	0	0	0	0	200
36	0	2	2	0	2	2	3	0	0	2	2	1	0	0	1	2	1	1	0	0	0	1	0	.89999998	0	0	0	0	0	0	1	0	0	1	0	0	0	0	200
60	1	2	2	0	2	2	3	0	0	2	2	1	0	0	1	2	1	1	0	0	0	1	0	.89999998	0	0	0	0	0	0	1	0	0	0	0	0	0	0	200
96	1	2	2	0	2	2	3	0	0	2	2	1	0	0	1	2	1	1	0	0	0	1	0	.89999998	0	0	0	0	0	0	1		0	1					200
3	0	3	3	0	3	2	2	0	0	3	2	1	0	0	1	2	1	1	0	0	0	1	0	1.2	0	0	0	0	0	0	2	0	0	0	0	0			201
7	0	3	3	0	3	2	2	0	0	3	2	1	0	0	1	2	1	1	0	0	0	1	0	1.2	0	0	0	0	0	0	2	0	0	0	0	0	0	0	201
13	1	3	3	0	3	2	2	0	0	3	2	1	0	0	1	2	1	1	0	0	0	1	0	1.2	0	0	0	0	0	0	2	0	0	0	0	0	0	0	201
18		3	3	0	3	2	2	0	0	3	2	1	0	0	1	2	1	1	0	0	0	1	0	1.2	0	0	0	0	0	0	2		0	0					201
24	1	3	3	0	3	2	2	0	0	3	2	1	0	0	1	2	1	1	0	0	0	1	0	1.2	0	0	0	0	0	0	2		0	0					201
30		3	3	0	3	2	2	0	0	3	2	1	0	0	1	2	1	1	0	0	0	1	0	1.2	0	0	0	0	0	0	2		0	1					201
36	1	3	3	0	3	2	2	0	0	3	2	1	0	0	1	2	1	1	0	0	0	1	0	1.2	0	0	0	0	0	0	2	0	0	1	0	0	0	0	201
60	1	3	3	0	3	2	2	0	0	3	2	1	0	0	1	2	1	1	0	0	0	1	0	1.2	0	0	0	0	0	0	2	0	0	0	0	0	0	0	201
96	1	3	3	0	3	2	2	0	0	3	2	1	0	0	1	2	1	1	0	0	0	1	0	1.2	0	0	0	0	0	0	2	0	1	0	0	0	0	0	201
3	0	2	3	0	2	2	3	0	0	2	2	2	0	0	1	2	1	1	0	1	1	1	0	1.35	0	0	0	0	1	1	2	0	1	0	0	0			202
7	1	2	3	0	2	2	3	0	0	2	2	2	0	0	1	2	1	1	0	1	1	1	0	1.35	0	0	0	0	1	1	2	0	1	0	0	0	0	0	202
13	0	2	3	0	2	2	3	0	0	2	2	2	0	0	1	2	1	1	0	1	1	1	0	1.35	0	0	0	0	1	1	2	0	1	0	0	0	0	0	202
18		2	3	0	2	2	3	0	0	2	2	2	0	0	1	2	1	1	0	1	1	1	0	1.35	0	0	0	0	1	1	2		0	0					202
24	1	2	3	0	2	2	3	0	0	2	2	2	0	0	1	2	1	1	0	1	1	1	0	1.35	0	0	0	0	1	1	2	0	0	0	0	0	0	0	202
30		2	3	0	2	2	3	0	0	2	2	2	0	0	1	2	1	1	0	1	1	1	0	1.35	0	0	0	0	1	1	2		1	1					202
36		2	3	0	2	2	3	0	0	2	2	2	0	0	1	2	1	1	0	1	1	1	0	1.35	0	0	0	0	1	1	2	1	1	1	1	0	7910	0	202
60	1	2	3	0	2	2	3	0	0	2	2	2	0	0	1	2	1	1	0	1	1	1	0	1.35	0	0	0	0	1	1	2		1	0					202
96	1	2	3	0	2	2	3	0	0	2	2	2	0	0	1	2	1	1	0	1	1	1	0	1.35	0	0	0	0	1	1	2	0	1	0	0	0	0	0	202
3	0	3	2	0	3	1	1	0	0	3	1	1	0	0	2	1	1	2	0	0	0	0	0	1.55	0	0	0	0	0	0	2	0	0	0	0	0			203
7	0	3	2	0	3	1	1	0	0	3	1	1	0	0	2	1	1	2	0	0	0	0	0	1.55	0	0	0	0	0	0	2	0	1	0	0	0	0	0	203
13	0	3	2	0	3	1	1	0	0	3	1	1	0	0	2	1	1	2	0	0	0	0	0	1.55	0	0	0	0	0	0	2	0	0	0	0	0	0	0	203
18		3	2	0	3	1	1	0	0	3	1	1	0	0	2	1	1	2	0	0	0	0	0	1.55	0	0	0	0	0	0	2	0	1	0	0	0	0	0	203
24	1	3	2	0	3	1	1	0	0	3	1	1	0	0	2	1	1	2	0	0	0	0	0	1.55	0	0	0	0	0	0	2	0	1	0	0	0	0	0	203
30		3	2	0	3	1	1	0	0	3	1	1	0	0	2	1	1	2	0	0	0	0	0	1.55	0	0	0	0	0	0	2	0	0	1	0	0	0	0	203
36	1	3	2	0	3	1	1	0	0	3	1	1	0	0	2	1	1	2	0	0	0	0	0	1.55	0	0	0	0	0	0	2	1	0	1	1	0	0	0	203
60	1	3	2	0	3	1	1	0	0	3	1	1	0	0	2	1	1	2	0	0	0	0	0	1.55	0	0	0	0	0	0	2	0	0	1	0	0	0	0	203
96	1	3	2	0	3	1	1	0	0	3	1	1	0	0	2	1	1	2	0	0	0	0	0	1.55	0	0	0	0	0	0	2	0	0	1	0	0	0	0	203
3	0	3	3	0	3	2	2	0	0	2	2	2		0	1	1	1	1	0	0	0	1	1	1.5	0	0		1	1	1	1	0	1	0	0	0			204
7	0	3	3	0	3	2	2	0	0	2	2	2		0	1	1	1	1	0	0	0	1	1	1.5	0	0		1	1	1	1	0	0	0	0	0	0	0	204
13	0	3	3	0	3	2	2	0	0	2	2	2		0	1	1	1	1	0	0	0	1	1	1.5	0	0		1	1	1	1	0	0	0	0	0	0	0	204
18		3	3	0	3	2	2	0	0	2	2	2		0	1	1	1	1	0	0	0	1	1	1.5	0	0		1	1	1	1	0	0	0	0	0	0	0	204
24	1	3	3	0	3	2	2	0	0	2	2	2		0	1	1	1	1	0	0	0	1	1	1.5	0	0		1	1	1	1	0	0	0	0	0	0	0	204
30		3	3	0	3	2	2	0	0	2	2	2		0	1	1	1	1	0	0	0	1	1	1.5	0	0		1	1	1	1	0	0	0	0	0	0	0	204
36	1	3	3	0	3	2	2	0	0	2	2	2		0	1	1	1	1	0	0	0	1	1	1.5	0	0		1	1	1	1	0	0	0	0	0	0	0	204
60		3	3	0	3	2	2	0	0	2	2	2		0	1	1	1	1	0	0	0	1	1	1.5	0	0		1	1	1	1								204
96	1	3	3	0	3	2	2	0	0	2	2	2		0	1	1	1	1	0	0	0	1	1	1.5	0	0		1	1	1	1	1	0	1	0	1	0	175	204
3	0	1	3	0	1	2	3	0	0	2	2	3	1	0	2	1	0	2	0	0	0	0	0	1.6	0	0	0		0		1	0	0	0	0	0			205
7	0	1	3	0	1	2	3	0	0	2	2	3	1	0	2	1	0	2	0	0	0	0	0	1.6	0	0	0		0		1	0	0	0	0	0	0	0	205
13	0	1	3	0	1	2	3	0	0	2	2	3	1	0	2	1	0	2	0	0	0	0	0	1.6	0	0	0		0		1	0	0	0	0	0	0	0	205
18		1	3	0	1	2	3	0	0	2	2	3	1	0	2	1	0	2	0	0	0	0	0	1.6	0	0	0		0		1	0	0	0	0	0	0	0	205
24	0	1	3	0	1	2	3	0	0	2	2	3	1	0	2	1	0	2	0	0	0	0	0	1.6	0	0	0		0		1	0	0	0	0	0	0	0	205
30		1	3	0	1	2	3	0	0	2	2	3	1	0	2	1	0	2	0	0	0	0	0	1.6	0	0	0		0		1	0	0	1	0	0	0	0	205
36	1	1	3	0	1	2	3	0	0	2	2	3	1	0	2	1	0	2	0	0	0	0	0	1.6	0	0	0		0		1		0	1					205
60	0	1	3	0	1	2	3	0	0	2	2	3	1	0	2	1	0	2	0	0	0	0	0	1.6	0	0	0		0		1		0	1					205
96	0	1	3	0	1	2	3	0	0	2	2	3	1	0	2	1	0	2	0	0	0	0	0	1.6	0	0	0		0		1	0	0	1	0	0	0	0	205
3	0	3		0	3	2	2	0		3	2	2	0	0	2	1	1	2	1	0	0	0	0	1	0	0	1	1	1	1	1	0	0	1	0	0			206
7		3		0	3	2	2	0		3	2	2	0	0	2	1	1	2	1	0	0	0	0	1	0	0	1	1	1	1	1			1					206
13		3		0	3	2	2	0		3	2	2	0	0	2	1	1	2	1	0	0	0	0	1	0	0	1	1	1	1	1			1					206
18		3		0	3	2	2	0		3	2	2	0	0	2	1	1	2	1	0	0	0	0	1	0	0	1	1	1	1	1			1					206
24		3		0	3	2	2	0		3	2	2	0	0	2	1	1	2	1	0	0	0	0	1	0	0	1	1	1	1	1			1					206
30		3		0	3	2	2	0		3	2	2	0	0	2	1	1	2	1	0	0	0	0	1	0	0	1	1	1	1	1								206
36		3		0	3	2	2	0		3	2	2	0	0	2	1	1	2	1	0	0	0	0	1	0	0	1	1	1	1	1								206
60	1	3		0	3	2	2	0		3	2	2	0	0	2	1	1	2	1	0	0	0	0	1	0	0	1	1	1	1	1	0	0	1	0	0			206
96	1	3		0	3	2	2	0		3	2	2	0	0	2	1	1	2	1	0	0	0	0	1	0	0	1	1	1	1	1	1	0	1	0	1	0	70	206
3	0	2	1	0	2	1	2	0	0	1	2	2	1	0	2	1	0	2	1	0	0	1	0	1	1		0	0	0	0	2	0	0	0	0	0			207
7	0	2	1	0	2	1	2	0	0	1	2	2	1	0	2	1	0	2	1	0	0	1	0	1	1		0	0	0	0	2	0	0	0	0	0	0	0	207
13	0	2	1	0	2	1	2	0	0	1	2	2	1	0	2	1	0	2	1	0	0	1	0	1	1		0	0	0	0	2	0	0	0	0	0	0	0	207
18		2	1	0	2	1	2	0	0	1	2	2	1	0	2	1	0	2	1	0	0	1	0	1	1		0	0	0	0	2		0	0					207
24	1	2	1	0	2	1	2	0	0	1	2	2	1	0	2	1	0	2	1	0	0	1	0	1	1		0	0	0	0	2		0	0					207
30		2	1	0	2	1	2	0	0	1	2	2	1	0	2	1	0	2	1	0	0	1	0	1	1		0	0	0	0	2		0	1					207
36	1	2	1	0	2	1	2	0	0	1	2	2	1	0	2	1	0	2	1	0	0	1	0	1	1		0	0	0	0	2		0	1					207
60		2	1	0	2	1	2	0	0	1	2	2	1	0	2	1	0	2	1	0	0	1	0	1	1		0	0	0	0	2								207
96		2	1	0	2	1	2	0	0	1	2	2	1	0	2	1	0	2	1	0	0	1	0	1	1		0	0	0	0	2								207
3	0	1	3	0	1	2	3	0	0	2	2	3	0	0	3	2	0	2	1	0	0	0	0	2	1	0	0		0		1	0	0	1	0	0			208
7	0	1	3	0	1	2	3	0	0	2	2	3	0	0	3	2	0	2	1	0	0	0	0	2	1	0	0		0		1	0	0	1	0	0	0	0	208
13	0	1	3	0	1	2	3	0	0	2	2	3	0	0	3	2	0	2	1	0	0	0	0	2	1	0	0		0		1	0	0	1	0	0	0	0	208
18		1	3	0	1	2	3	0	0	2	2	3	0	0	3	2	0	2	1	0	0	0	0	2	1	0	0		0		1		1	0					208
24	1	1	3	0	1	2	3	0	0	2	2	3	0	0	3	2	0	2	1	0	0	0	0	2	1	0	0		0		1	0	1	0	0	0	0	0	208
30		1	3	0	1	2	3	0	0	2	2	3	0	0	3	2	0	2	1	0	0	0	0	2	1	0	0		0		1		0	1					208
36	1	1	3	0	1	2	3	0	0	2	2	3	0	0	3	2	0	2	1	0	0	0	0	2	1	0	0		0		1	0	0	1	0	0	0	0	208
60	1	1	3	0	1	2	3	0	0	2	2	3	0	0	3	2	0	2	1	0	0	0	0	2	1	0	0		0		1	0	0	1	0	0	0	0	208
96	1	1	3	0	1	2	3	0	0	2	2	3	0	0	3	2	0	2	1	0	0	0	0	2	1	0	0		0		1	0	0	1	0	0	0	0	208
3	0	3	2	1	2	1	2	0	0	3	2	3	0	0	1	2	1	1	0	0	0	1	0	2	0	0	0	1	1	1	2	0	1	0	0	0			209
7	0	3	2	1	2	1	2	0	0	3	2	3	0	0	1	2	1	1	0	0	0	1	0	2	0	0	0	1	1	1	2	0	1	0	0	0	0	0	209
13	0	3	2	1	2	1	2	0	0	3	2	3	0	0	1	2	1	1	0	0	0	1	0	2	0	0	0	1	1	1	2	0	1	0	0	0	0	0	209
18		3	2	1	2	1	2	0	0	3	2	3	0	0	1	2	1	1	0	0	0	1	0	2	0	0	0	1	1	1	2		0	0					209
24	1	3	2	1	2	1	2	0	0	3	2	3	0	0	1	2	1	1	0	0	0	1	0	2	0	0	0	1	1	1	2	0	0	0	0	0	0	0	209
30		3	2	1	2	1	2	0	0	3	2	3	0	0	1	2	1	1	0	0	0	1	0	2	0	0	0	1	1	1	2		0	1					209
36	0	3	2	1	2	1	2	0	0	3	2	3	0	0	1	2	1	1	0	0	0	1	0	2	0	0	0	1	1	1	2	0	0	1	0	0	0	0	209
60	0	3	2	1	2	1	2	0	0	3	2	3	0	0	1	2	1	1	0	0	0	1	0	2	0	0	0	1	1	1	2		0	1					209
96	1	3	2	1	2	1	2	0	0	3	2	3	0	0	1	2	1	1	0	0	0	1	0	2	0	0	0	1	1	1	2		0	1					209
3	0	3	3	0	3	2	2	0	1	3	2	2	0	0	3	1	1	2	0	1	1	0	1	3	0	0	0	0	0	0	2	0	0	0	0	0			210
7	0	3	3	0	3	2	2	0	1	3	2	2	0	0	3	1	1	2	0	1	1	0	1	3	0	0	0	0	0	0	2	0	0	0	0	0	0	0	210
13	0	3	3	0	3	2	2	0	1	3	2	2	0	0	3	1	1	2	0	1	1	0	1	3	0	0	0	0	0	0	2	1	0	0	1	0	105	0	210
18		3	3	0	3	2	2	0	1	3	2	2	0	0	3	1	1	2	0	1	1	0	1	3	0	0	0	0	0	0	2		0	0					210
24	1	3	3	0	3	2	2	0	1	3	2	2	0	0	3	1	1	2	0	1	1	0	1	3	0	0	0	0	0	0	2	1	0	0	1	1	0	1435	210
30		3	3	0	3	2	2	0	1	3	2	2	0	0	3	1	1	2	0	1	1	0	1	3	0	0	0	0	0	0	2	1	0	1	0	1	0	560	210
36	0	3	3	0	3	2	2	0	1	3	2	2	0	0	3	1	1	2	0	1	1	0	1	3	0	0	0	0	0	0	2	1	0	1	1	1	0	70	210
60		3	3	0	3	2	2	0	1	3	2	2	0	0	3	1	1	2	0	1	1	0	1	3	0	0	0	0	0	0	2								210
96		3	3	0	3	2	2	0	1	3	2	2	0	0	3	1	1	2	0	1	1	0	1	3	0	0	0	0	0	0	2								210
3	0	1		0	2	1	1	0	1	2	1	2	1	0	1	1	1	1	0	0	0	1	0	2	0	1			1	1	1		0	0					211
7		1		0	2	1	1	0	1	2	1	2	1	0	1	1	1	1	0	0	0	1	0	2	0	1			1	1	1			0					211
13		1		0	2	1	1	0	1	2	1	2	1	0	1	1	1	1	0	0	0	1	0	2	0	1			1	1	1			0					211
18		1		0	2	1	1	0	1	2	1	2	1	0	1	1	1	1	0	0	0	1	0	2	0	1			1	1	1			0					211
24		1		0	2	1	1	0	1	2	1	2	1	0	1	1	1	1	0	0	0	1	0	2	0	1			1	1	1			0					211
30		1		0	2	1	1	0	1	2	1	2	1	0	1	1	1	1	0	0	0	1	0	2	0	1			1	1	1		0	1					211
36	1	1		0	2	1	1	0	1	2	1	2	1	0	1	1	1	1	0	0	0	1	0	2	0	1			1	1	1		0	1					211
60	1	1		0	2	1	1	0	1	2	1	2	1	0	1	1	1	1	0	0	0	1	0	2	0	1			1	1	1	1	0	1	0	1	0	0	211
96	1	1		0	2	1	1	0	1	2	1	2	1	0	1	1	1	1	0	0	0	1	0	2	0	1			1	1	1	1	0	1	1	1	2135	2415	211
3	0	1	3	1	1	2	3	0	0	2	1	3	0	0	3	1	0	2	1	0	0	0	0	5	1	0			0		1	0	0	1	0	0			212
7	0	1	3	1	1	2	3	0	0	2	1	3	0	0	3	1	0	2	1	0	0	0	0	5	1	0			0		1	0	0	1	0	0	0	0	212
13	0	1	3	1	1	2	3	0	0	2	1	3	0	0	3	1	0	2	1	0	0	0	0	5	1	0			0		1	0	0	1	0	0	0	0	212
18		1	3	1	1	2	3	0	0	2	1	3	0	0	3	1	0	2	1	0	0	0	0	5	1	0			0		1		0	1					212
24	1	1	3	1	1	2	3	0	0	2	1	3	0	0	3	1	0	2	1	0	0	0	0	5	1	0			0		1	0	0	1	0	0	0	0	212
30		1	3	1	1	2	3	0	0	2	1	3	0	0	3	1	0	2	1	0	0	0	0	5	1	0			0		1		0	1					212
36	1	1	3	1	1	2	3	0	0	2	1	3	0	0	3	1	0	2	1	0	0	0	0	5	1	0			0		1	0	0	1	0	0	0	0	212
60	1	1	3	1	1	2	3	0	0	2	1	3	0	0	3	1	0	2	1	0	0	0	0	5	1	0			0		1		0	1					212
96	1	1	3	1	1	2	3	0	0	2	1	3	0	0	3	1	0	2	1	0	0	0	0	5	1	0			0		1	0	0	1	0	0	0	0	212
3	0	3		0	2	2	2	0		3	2	2	0	0	2	2	1	2	0	0	0	1	0	1.6	0	0	0	0	0	0	1	0	1	0	0	0			213
7		3		0	2	2	2	0		3	2	2	0	0	2	2	1	2	0	0	0	1	0	1.6	0	0	0	0	0	0	1			0					213
13		3		0	2	2	2	0		3	2	2	0	0	2	2	1	2	0	0	0	1	0	1.6	0	0	0	0	0	0	1			0					213
18		3		0	2	2	2	0		3	2	2	0	0	2	2	1	2	0	0	0	1	0	1.6	0	0	0	0	0	0	1			0					213
24		3		0	2	2	2	0		3	2	2	0	0	2	2	1	2	0	0	0	1	0	1.6	0	0	0	0	0	0	1			0					213
30		3		0	2	2	2	0		3	2	2	0	0	2	2	1	2	0	0	0	1	0	1.6	0	0	0	0	0	0	1								213
36		3		0	2	2	2	0		3	2	2	0	0	2	2	1	2	0	0	0	1	0	1.6	0	0	0	0	0	0	1								213
60		3		0	2	2	2	0		3	2	2	0	0	2	2	1	2	0	0	0	1	0	1.6	0	0	0	0	0	0	1								213
96		3		0	2	2	2	0		3	2	2	0	0	2	2	1	2	0	0	0	1	0	1.6	0	0	0	0	0	0	1								213
3	0	1	1	0	2	2	3	0	0	2	2	3		0	3	1	0	2	0	1	1	1	0	1	1	0		0	1	1	2	0	1	0	0	0			214
7	1	1	1	0	2	2	3	0	0	2	2	3		0	3	1	0	2	0	1	1	1	0	1	1	0		0	1	1	2	0	0	0	0	0	0	0	214
13	1	1	1	0	2	2	3	0	0	2	2	3		0	3	1	0	2	0	1	1	1	0	1	1	0		0	1	1	2	0	1	0	0	0	0	0	214
18		1	1	0	2	2	3	0	0	2	2	3		0	3	1	0	2	0	1	1	1	0	1	1	0		0	1	1	2		0	0					214
24	1	1	1	0	2	2	3	0	0	2	2	3		0	3	1	0	2	0	1	1	1	0	1	1	0		0	1	1	2	0	0	0	0	0	0	0	214
30		1	1	0	2	2	3	0	0	2	2	3		0	3	1	0	2	0	1	1	1	0	1	1	0		0	1	1	2		1	1					214
36	1	1	1	0	2	2	3	0	0	2	2	3		0	3	1	0	2	0	1	1	1	0	1	1	0		0	1	1	2		1	1					214
60	1	1	1	0	2	2	3	0	0	2	2	3		0	3	1	0	2	0	1	1	1	0	1	1	0		0	1	1	2		1	1					214
96	1	1	1	0	2	2	3	0	0	2	2	3		0	3	1	0	2	0	1	1	1	0	1	1	0		0	1	1	2	0	1	1	0	0	0	0	214
3	0	1	2	0	2	1	3	0	0	2	2	3	1	0	3	1	0	2	0	0	0	1	0	2	1				1	1	2	0	1	1	0	0			215
7	0	1	2	0	2	1	3	0	0	2	2	3	1	0	3	1	0	2	0	0	0	1	0	2	1				1	1	2	0	1	1	0	0	0	0	215
13	0	1	2	0	2	1	3	0	0	2	2	3	1	0	3	1	0	2	0	0	0	1	0	2	1				1	1	2	0	1	1	0	0	0	0	215
18		1	2	0	2	1	3	0	0	2	2	3	1	0	3	1	0	2	0	0	0	1	0	2	1				1	1	2	0	1	1	0	0	0	0	215
24	1	1	2	0	2	1	3	0	0	2	2	3	1	0	3	1	0	2	0	0	0	1	0	2	1				1	1	2	0	1	1	0	0	0	0	215
30		1	2	0	2	1	3	0	0	2	2	3	1	0	3	1	0	2	0	0	0	1	0	2	1				1	1	2	0	1	1	0	0	0	0	215
36	1	1	2	0	2	1	3	0	0	2	2	3	1	0	3	1	0	2	0	0	0	1	0	2	1				1	1	2	0	1	1	0	0	0	0	215
60	1	1	2	0	2	1	3	0	0	2	2	3	1	0	3	1	0	2	0	0	0	1	0	2	1				1	1	2	0	0	1	0	0	0	0	215
96	1	1	2	0	2	1	3	0	0	2	2	3	1	0	3	1	0	2	0	0	0	1	0	2	1				1	1	2	0	0	1	0	0	0	0	215
3	0	3	2	0	2	2	1	0	0	2	2	2	1	0	1	2	1	1	0	0	0	1	0	.80000001	0	0	0	1	1	1	1	0	0	1	0	0			216
7	0	3	2	0	2	2	1	0	0	2	2	2	1	0	1	2	1	1	0	0	0	1	0	.80000001	0	0	0	1	1	1	1	0	1	1	0	0	0	0	216
13	0	3	2	0	2	2	1	0	0	2	2	2	1	0	1	2	1	1	0	0	0	1	0	.80000001	0	0	0	1	1	1	1	0	1	0	0	0	0	0	216
18		3	2	0	2	2	1	0	0	2	2	2	1	0	1	2	1	1	0	0	0	1	0	.80000001	0	0	0	1	1	1	1	0	0	0	0	0	0	0	216
24	0	3	2	0	2	2	1	0	0	2	2	2	1	0	1	2	1	1	0	0	0	1	0	.80000001	0	0	0	1	1	1	1	0	0	0	0	0	0	0	216
30		3	2	0	2	2	1	0	0	2	2	2	1	0	1	2	1	1	0	0	0	1	0	.80000001	0	0	0	1	1	1	1	0	0	0	0	0	0	0	216
36	0	3	2	0	2	2	1	0	0	2	2	2	1	0	1	2	1	1	0	0	0	1	0	.80000001	0	0	0	1	1	1	1	1	0	0	1	0	0	0	216
60	0	3	2	0	2	2	1	0	0	2	2	2	1	0	1	2	1	1	0	0	0	1	0	.80000001	0	0	0	1	1	1	1	1	0	0	0	1	0	140	216
96	1	3	2	0	2	2	1	0	0	2	2	2	1	0	1	2	1	1	0	0	0	1	0	.80000001	0	0	0	1	1	1	1	0	0	0	0	0	0	0	216
3	0	3	3	0	3	1	2	0	0	3	1	2		0	1	1	1	2	0	0	0	1	1	2.4000001	0		1	1	1	1	1	0	0	0	0	0			217
7	0	3	3	0	3	1	2	0	0	3	1	2		0	1	1	1	2	0	0	0	1	1	2.4000001	0		1	1	1	1	1	0	0	0	0	0	0	0	217
13	0	3	3	0	3	1	2	0	0	3	1	2		0	1	1	1	2	0	0	0	1	1	2.4000001	0		1	1	1	1	1	1	0	0	0	1	0	105	217
18		3	3	0	3	1	2	0	0	3	1	2		0	1	1	1	2	0	0	0	1	1	2.4000001	0		1	1	1	1	1		0	0					217
24	1	3	3	0	3	1	2	0	0	3	1	2		0	1	1	1	2	0	0	0	1	1	2.4000001	0		1	1	1	1	1		0	0					217
30		3	3	0	3	1	2	0	0	3	1	2		0	1	1	1	2	0	0	0	1	1	2.4000001	0		1	1	1	1	1		0	1					217
36	1	3	3	0	3	1	2	0	0	3	1	2		0	1	1	1	2	0	0	0	1	1	2.4000001	0		1	1	1	1	1	1	0	1	1	1	66290	980	217
60	1	3	3	0	3	1	2	0	0	3	1	2		0	1	1	1	2	0	0	0	1	1	2.4000001	0		1	1	1	1	1	1	0	1	1	1	3990	1050	217
96		3	3	0	3	1	2	0	0	3	1	2		0	1	1	1	2	0	0	0	1	1	2.4000001	0		1	1	1	1	1								217
3	0	1	2	0	1	2	2	0	0	2	2	1	1	0	3	2	0	2	0	0	1	1	0	2	1	0			0	0	1	0	1	0	0	0			218
7	0	1	2	0	1	2	2	0	0	2	2	1	1	0	3	2	0	2	0	0	1	1	0	2	1	0			0	0	1	0	1	0	0	0	0	0	218
13	0	1	2	0	1	2	2	0	0	2	2	1	1	0	3	2	0	2	0	0	1	1	0	2	1	0			0	0	1	1	1	0	1	0	70	0	218
18		1	2	0	1	2	2	0	0	2	2	1	1	0	3	2	0	2	0	0	1	1	0	2	1	0			0	0	1		1	0					218
24	0	1	2	0	1	2	2	0	0	2	2	1	1	0	3	2	0	2	0	0	1	1	0	2	1	0			0	0	1	1	1	0	1	0	23100	0	218
30		1	2	0	1	2	2	0	0	2	2	1	1	0	3	2	0	2	0	0	1	1	0	2	1	0			0	0	1		1	1					218
36	1	1	2	0	1	2	2	0	0	2	2	1	1	0	3	2	0	2	0	0	1	1	0	2	1	0			0	0	1		1	1					218
60	1	1	2	0	1	2	2	0	0	2	2	1	1	0	3	2	0	2	0	0	1	1	0	2	1	0			0	0	1	0	0	1	0	0	0	0	218
96	1	1	2	0	1	2	2	0	0	2	2	1	1	0	3	2	0	2	0	0	1	1	0	2	1	0			0	0	1	0	0	1	0	0	0	0	218
3	0	1		0	1	2	2	0		2	2	3	0	0	3	2	0	2	0	1	0	1	0	3	1				0	0	1	0	1	0	0	0			219
7		1		0	1	2	2	0		2	2	3	0	0	3	2	0	2	0	1	0	1	0	3	1				0	0	1			0					219
13	0	1		0	1	2	2	0		2	2	3	0	0	3	2	0	2	0	1	0	1	0	3	1				0	0	1	0	0	1	0	0	0	0	219
18		1		0	1	2	2	0		2	2	3	0	0	3	2	0	2	0	1	0	1	0	3	1				0	0	1	0	0	1	0	0	0	0	219
24	0	1		0	1	2	2	0		2	2	3	0	0	3	2	0	2	0	1	0	1	0	3	1				0	0	1	0	0	1	0	0	0	0	219
30		1		0	1	2	2	0		2	2	3	0	0	3	2	0	2	0	1	0	1	0	3	1				0	0	1		0	1					219
36	0	1		0	1	2	2	0		2	2	3	0	0	3	2	0	2	0	1	0	1	0	3	1				0	0	1	0	0	1	0	0	0	0	219
60		1		0	1	2	2	0		2	2	3	0	0	3	2	0	2	0	1	0	1	0	3	1				0	0	1								219
96		1		0	1	2	2	0		2	2	3	0	0	3	2	0	2	0	1	0	1	0	3	1				0	0	1								219
3	0	2	3	0	1	2	3	0	0	2	1	2	0	0	3	1	1	2	1	0	0	1	0	2	1	1		0	1	0	1	0	0	0	0	0			220
7	0	2	3	0	1	2	3	0	0	2	1	2	0	0	3	1	1	2	1	0	0	1	0	2	1	1		0	1	0	1	0	0	0	0	0	0	0	220
13	0	2	3	0	1	2	3	0	0	2	1	2	0	0	3	1	1	2	1	0	0	1	0	2	1	1		0	1	0	1	0	0	0	0	0	0	0	220
18		2	3	0	1	2	3	0	0	2	1	2	0	0	3	1	1	2	1	0	0	1	0	2	1	1		0	1	0	1	0	0	0	0	0	0	0	220
24	0	2	3	0	1	2	3	0	0	2	1	2	0	0	3	1	1	2	1	0	0	1	0	2	1	1		0	1	0	1	1	0	0	1	0	70	0	220
30		2	3	0	1	2	3	0	0	2	1	2	0	0	3	1	1	2	1	0	0	1	0	2	1	1		0	1	0	1	0	0	1	0	0	0	0	220
36	1	2	3	0	1	2	3	0	0	2	1	2	0	0	3	1	1	2	1	0	0	1	0	2	1	1		0	1	0	1	0	0	1	0	0	0	0	220
60	1	2	3	0	1	2	3	0	0	2	1	2	0	0	3	1	1	2	1	0	0	1	0	2	1	1		0	1	0	1	1	0	1	1	1	3255	0	220
96	1	2	3	0	1	2	3	0	0	2	1	2	0	0	3	1	1	2	1	0	0	1	0	2	1	1		0	1	0	1	0	0	1	0	0	0	0	220
3	0	1	2	1	2	2	3	0		2	2	3	0	0	1	1	1	1	1	0	0	1	2	.80000001	0	1	0	0	1	0	2	0	0	0	0	0			221
7	0	1	2	1	2	2	3	0		2	2	3	0	0	1	1	1	1	1	0	0	1	2	.80000001	0	1	0	0	1	0	2	0	1	0	0	0	0	0	221
13	0	1	2	1	2	2	3	0		2	2	3	0	0	1	1	1	1	1	0	0	1	2	.80000001	0	1	0	0	1	0	2	0	1	0	0	0	0	0	221
18		1	2	1	2	2	3	0		2	2	3	0	0	1	1	1	1	1	0	0	1	2	.80000001	0	1	0	0	1	0	2	1	0	1	1	0	12390	0	221
24	1	1	2	1	2	2	3	0		2	2	3	0	0	1	1	1	1	1	0	0	1	2	.80000001	0	1	0	0	1	0	2	1	0	1	1	0	350	0	221
30		1	2	1	2	2	3	0		2	2	3	0	0	1	1	1	1	1	0	0	1	2	.80000001	0	1	0	0	1	0	2		0	1					221
36	1	1	2	1	2	2	3	0		2	2	3	0	0	1	1	1	1	1	0	0	1	2	.80000001	0	1	0	0	1	0	2	0	0	1	0	0	0	0	221
60	1	1	2	1	2	2	3	0		2	2	3	0	0	1	1	1	1	1	0	0	1	2	.80000001	0	1	0	0	1	0	2	1	0	1	1	1	35	0	221
96	0	1	2	1	2	2	3	0		2	2	3	0	0	1	1	1	1	1	0	0	1	2	.80000001	0	1	0	0	1	0	2	0	0	1	0	0	0	0	221
3	0	3	3	0	2	2	1	0	1	3	2	2	1	0	1	2	1	1	0	1	1	1	1	.69999999	0		0	0	0	0	2	0	1	0	0	0			222
7	0	3	3	0	2	2	1	0	1	3	2	2	1	0	1	2	1	1	0	1	1	1	1	.69999999	0		0	0	0	0	2	0	1	0	0	0	0	0	222
13	0	3	3	0	2	2	1	0	1	3	2	2	1	0	1	2	1	1	0	1	1	1	1	.69999999	0		0	0	0	0	2	0	1	0	0	0	0	0	222
18		3	3	0	2	2	1	0	1	3	2	2	1	0	1	2	1	1	0	1	1	1	1	.69999999	0		0	0	0	0	2	1	1	0	1	0	0	0	222
24	1	3	3	0	2	2	1	0	1	3	2	2	1	0	1	2	1	1	0	1	1	1	1	.69999999	0		0	0	0	0	2	0	1	0	0	0	0	0	222
30		3	3	0	2	2	1	0	1	3	2	2	1	0	1	2	1	1	0	1	1	1	1	.69999999	0		0	0	0	0	2	1	0	0	1	0	7595	0	222
36	1	3	3	0	2	2	1	0	1	3	2	2	1	0	1	2	1	1	0	1	1	1	1	.69999999	0		0	0	0	0	2	1	0	0	1	0	21700	0	222
60	1	3	3	0	2	2	1	0	1	3	2	2	1	0	1	2	1	1	0	1	1	1	1	.69999999	0		0	0	0	0	2	0	0	0	0	0	0	0	222
96	1	3	3	0	2	2	1	0	1	3	2	2	1	0	1	2	1	1	0	1	1	1	1	.69999999	0		0	0	0	0	2	0	1	0	0	0	0	0	222
3	0	1	1	0	2	2	2	0	0	2	2	3	1	0	3	1	0	2	1	0	0	0	0	3	1	0	0		0	0	1	0	0	1	0	0			223
[truncated: 19,637 more rows]
